# Supplementary material for: Genomic and Temporal Trends in Canine ExPEC Reflect Those of Human ExPEC
Source: Microbiol Spectr. 2022 Jun 8;10(3):e01291-22. doi: 10.1128/spectrum.01291-22 (PMC9241711; doi:10.1128/spectrum.01291-22)
Supplement: Supplemental file 2 — Supplemental material. Download spectrum.01291-22-s0002.csv, CSV file, 0.6 MB [file spectrum.01291-22-s0002.csv]

Name	Year	Specimen	Detail	Phylogroup	ST	OH_type	F Plasmid	ColV	pCERC4_ID	pUTI89	pUTI89_ID	fimH_allele	FQR	MDR	IS26_signature	card_AAC(3)-IId	card_AAC(3)-IIe	card_AAC(3)-IV	card_AAC(6')-Ib-cr6	card_aadA2	card_aadA5	card_acrB	card_acrD	card_acrE	card_acrF	card_acrS	card_ANT(3'')-IIa	card_APH(3'')-Ib	card_APH(3')-Ia	card_APH(4)-Ia	card_APH(6)-Id	card_arr-3	card_bacA	card_baeR	card_baeS	card_catB3	card_catI	card_cmlA1	card_CMY-59	card_cpxA	card_CRP	card_CTX-M-1	card_CTX-M-14	card_CTX-M-15	card_CTX-M-27	card_CTX-M-3	card_dfrA1	card_dfrA12	card_dfrA14
MVC1	2008	Urogenital	Vulva swab x1	B2	141	ONT:H6	F-:A-:B-	No	10	No	6	Unknown	No	No	No	0	0	0	0	0	0	1	1	1	1	1	0	0	0	0	0	0	1	1	1	0	0	0	0	1	1	0	0	0	0	0	0	0	0
MVC10	2008	Digestive	Faeces x1	Cryptic	3058	O8/O112:H24	F24:A-:B40	Yes	74	No	50	fimH540	Yes	NA	No	0	0	0	0	0	0	1	1	1	1	1	0	0	0	0	0	0	1	1	0	0	0	0	0	1	1	0	0	0	0	0	0	0	0
MVC100	2009	Urogenital	Urine x1 (~4ml received, processed spun)	B2	141	ONT:H6	F-:A-:B-	No	10	No	4	fimH14	No	No	No	0	0	0	0	0	0	1	1	1	1	1	0	0	0	0	0	0	1	1	1	0	0	0	0	1	1	0	0	0	0	0	0	0	0
MVC102	2009	General	Right elbow surgery site swab x1	B2	131	Onovel31:H4	F1:A2:B20	No	35	No	67	fimH30	Yes	Yes	No	0	0	0	0	0	1	1	1	1	1	1	0	1	0	0	1	0	1	1	1	0	0	0	0	1	1	0	0	0	1	0	0	0	0
MVC103	2009	Digestive	Bile fluid x1 (<1ml received, processed un-spun)	A	10	O9:H9	F1:A1:B1	No	55	No	56	fimH54	Yes	Yes	No	1	0	0	0	0	0	1	1	1	1	1	0	1	1	0	1	1	1	1	1	0	0	0	0	1	1	0	1	0	0	0	1	0	0
MVC107	2009	Digestive	Enteric tract swab x1	B2	372	O4:H31	F-:A-:B-	No	12	No	9	fimH9	No	No	No	0	0	0	0	0	0	1	1	1	1	1	0	0	0	0	0	0	1	1	1	0	0	0	0	1	1	0	0	0	0	0	0	0	0
MVC108	2009	Urogenital	Urine x1 (~1ml received, processed un-spun)	B2	372	O4:H31	F-:A-:B-	No	12	No	9	fimH9	No	No	No	0	0	0	0	0	0	1	1	1	1	1	0	0	0	0	0	0	1	1	1	0	0	0	0	1	1	0	0	0	0	0	0	0	0
MVC109	2009	General	ET swab x1	B2	12	O4:H5	F51:A-:B10	No	44	No	77	fimH5	No	No	No	0	0	0	0	0	0	1	1	1	1	1	0	0	0	0	0	0	1	1	1	0	0	0	0	1	1	0	0	0	0	0	0	0	0
MVC110	2009	General	BAL x1 (~10ml received, 5ml processed spun)	A	10	O9:H9	F1:A1:B1	No	54	No	55	fimH54	Yes	Yes	No	1	0	0	0	0	0	1	1	1	1	1	0	1	1	0	1	1	1	1	1	0	0	0	0	1	1	0	1	0	0	0	1	0	0
MVC116	2009	Soft Tissue	Right elbow wound swab x1	B2	131	Onovel31:H4	F1:A2:B20	No	34	No	67	fimH30	Yes	Yes	No	0	0	0	0	0	1	1	1	1	1	1	0	1	0	0	1	0	1	1	1	0	0	0	0	1	1	0	0	0	1	0	0	0	0
MVC117	2009	Digestive	Faeces x1 C. diff project as well!	Cryptic	8084	O10:H42	F-:A-:B-	No	3	No	1	fimH300	Yes	No	No	0	0	0	0	0	0	1	1	1	1	1	0	0	0	0	0	0	1	1	0	0	0	0	0	1	1	0	0	0	0	0	0	0	0
MVC118	2009	Urogenital	Urine x1 (~7ml received, processed spun)	Cryptic	8084	O10:H42	F-:A-:B-	No	3	No	1	fimH300	Yes	No	No	0	0	0	0	0	0	1	1	1	1	1	0	0	0	0	0	0	1	1	0	0	0	0	0	1	1	0	0	0	0	0	0	0	0
MVC119	2010	Soft Tissue	Scrotal abscess / mass tissue x1	B2	80	O75:H7	F-:A-:B-	No	17	No	12	fimH120	No	No	No	0	0	0	0	0	0	1	1	1	1	1	0	0	0	0	0	0	1	1	1	0	0	0	0	1	1	0	0	0	0	0	0	0	0
MVC121	2010	Soft Tissue	Mastitis swab x1	B2	372	O83:H31	F-:A-:B-	No	12	No	8	fimH9	No	No	No	0	0	0	0	0	0	1	1	1	1	1	0	0	0	0	0	0	1	1	1	0	0	0	0	1	1	0	0	0	0	0	0	0	0
MVC122	2010	Digestive	Faeces x1 C. diff project as well!	A	2541	Onovel10:H7	F-:A-:B-	No	1	No	1	fimH38	No	No	No	0	0	0	0	0	0	1	1	1	1	1	0	0	0	0	0	0	1	1	1	0	0	0	0	1	1	0	0	0	0	0	0	0	0
MVC126	2010	Digestive	Faeces x1 C. diff project as well!	A	93	O5:H4	F104:A-:B1	No	56	No	64	fimH32	No	Yes	No	0	0	0	0	0	0	1	1	1	1	1	0	1	1	0	1	0	1	1	1	0	0	0	0	1	1	0	0	0	0	0	1	0	0
MVC127	2010	General	Pleural fluid x1 (~2ml received, processed spun	G	130	ONT:H34	F35:A-:B-	No	24	No	34	fimH47	Yes	No	No	0	0	0	0	0	0	1	1	1	1	1	0	0	0	0	0	0	1	1	1	0	0	0	0	1	1	0	0	0	0	0	0	0	0
MVC130	2010	Digestive	2 swabs diarrhoea (1 aero, 1 anaerobes)	A	-	O166:H11	F4:A-:B1	Yes	81	No	54	Unknown	No	No	No	0	0	0	0	0	0	1	1	0	0	0	0	0	0	0	0	0	1	1	1	0	0	0	0	1	1	0	0	0	0	0	0	0	0
MVC133	2010	Digestive	faecal sample received	C	88	O8:H4	F2:A-:B1	Yes	90	No	50	fimH39	No	No	No	0	0	0	0	0	0	1	1	1	1	1	0	0	0	0	0	0	1	1	1	0	0	0	0	1	1	0	0	0	0	0	0	0	0
MVC134	2010	Urogenital	Prostatic wash 2 swabs + 1 CMM	B2	83	O6:H5	F-:A-:B-	No	13	No	4	fimH21	No	NA	No	0	0	0	0	0	0	1	1	1	1	1	0	0	0	0	0	0	1	1	1	0	0	0	0	1	1	0	0	0	0	0	0	0	0
MVC135	2010	General	1 swab of pus, 1 lymph node, 1abdominal mass. Suspect Myco.	D	393	O15:H1	F-:A1:B32	No	26	No	34	fimH54	Yes	Yes	No	0	0	0	0	0	1	1	1	1	1	1	0	1	0	0	1	0	1	1	1	0	0	0	0	1	1	0	0	0	0	0	0	0	0
MVC136	2010	Digestive	Faecal Swab	B2	372	O4:H31	F96:A-:B-	No	45	No	54	fimH9	No	No	No	0	0	0	0	0	0	1	1	1	1	1	0	0	0	0	0	0	1	1	1	0	0	0	0	1	1	0	0	0	0	0	0	0	0
MVC137	2010	Digestive	Faecal sample received. Attempt to rule out infectious causes of diarrhoea	B1	-	O81:H7	F-:A6:B-	No	48	No	40	fimH38	No	No	No	0	0	0	0	0	0	1	1	1	1	1	0	0	0	0	0	0	1	1	1	0	0	0	0	1	1	0	0	0	0	0	0	0	0
MVC138	2010	Digestive	3 faecal samples received, equal ammounts subsampled and pooled for analysis	B2	372	O4:H31	F96:A-:B-	No	45	No	54	fimH9	No	No	No	0	0	0	0	0	0	1	1	1	1	1	0	0	0	0	0	0	1	1	1	0	0	0	0	1	1	0	0	0	0	0	0	0	0
MVC139	2010	Soft Tissue	Swab plated on 26/6 by WAEC	B2	646	O22:H5	F-:A-:B-	No	13	No	6	Unknown	No	NA	No	0	0	0	0	0	0	1	1	1	1	1	0	0	0	0	0	0	1	1	1	0	0	0	0	1	1	0	0	0	0	0	0	0	0
MVC140	2010	Digestive	faecal sample received	A	2325	O66*:H25	C5:A-:B53	No	34	No	37	fimH40	No	No	No	0	0	0	0	0	0	1	1	1	1	1	0	0	0	0	0	0	1	1	1	0	0	0	0	1	1	0	0	0	0	0	0	0	0
MVC141	2010	Digestive	Small intestine received. T18	B1	1308	Onovel7:H7	F-:A-:B-	No	1	No	1	fimH32	No	NA	No	0	0	0	0	0	0	1	1	1	1	1	0	0	0	0	0	0	1	1	1	0	0	0	0	1	1	0	0	0	0	0	0	0	0
MVC142	2010	General	Tracheal wash.	G	-	O24:H4	F2:A-:B1	Yes	95	No	54	fimH27	No	Yes	Yes	0	0	0	0	0	0	1	1	1	1	1	0	1	0	0	1	0	1	1	1	0	0	0	0	1	1	0	0	0	0	0	0	0	0
MVC145	2008	Digestive	Faeces x1	D	405	O102:H6	F29:A-:B10	No	54	Yes	90	fimH27	No	No	No	0	0	0	0	0	0	1	1	1	1	1	0	0	0	0	0	0	1	1	1	0	0	0	0	1	1	0	0	0	0	0	0	0	0
MVC147	2009	Digestive	Faecal swab X1 C. diff project as well	A	10	ONT:H37	F14:A-:B-	No	30	No	39	fimH24	No	No	No	0	0	0	0	0	0	1	1	1	1	1	0	0	0	0	0	0	1	1	1	0	0	0	0	1	1	0	0	0	0	0	0	0	0
MVC148	2009	Digestive	Faecal x1 E. coli investigation only!! CANINE STUDY ALSO	C	88	O8:H4	C4:A-:B1	Yes	82	No	41	fimH39	No	Yes	Yes	0	0	0	0	0	0	1	1	1	1	1	0	1	1	0	1	0	1	1	1	0	0	0	0	1	1	0	0	0	0	0	0	0	0
MVC151	2009	Digestive	feacal swab not charged	B2	12	O4:H5	F-:A-:B-	No	13	No	7	fimH5	No	NA	No	0	0	0	0	0	0	1	1	1	1	1	0	0	0	0	0	0	1	1	1	0	0	0	0	1	1	0	0	0	0	0	0	0	0
MVC152	2009	Urogenital	Cyctocentesis	B2	372	O4:H31	F-:A-:B-	No	10	No	6	fimH9	No	No	No	0	0	0	0	0	0	1	1	1	1	1	0	0	0	0	0	0	1	1	1	0	0	0	0	1	1	0	0	0	0	0	0	0	0
MVC154	2009	General	PWNK7 DOG; Faecal swab x1, bladder swab x1, uterus swab x1 Not to be charged!	B1	58	O9/Onovel22:H4	F-:A-:B1	Yes	69	No	21	fimH30	No	No	Yes	0	0	0	0	0	0	1	1	1	1	1	0	0	0	0	0	0	1	1	1	0	0	0	0	1	1	0	0	0	0	0	0	0	0
MVC16	2008	Digestive	Faeces x1	B2	681	O8:H10	F-:A-:B-	No	12	No	5	fimH3	No	No	No	0	0	0	0	0	0	1	1	1	1	1	0	0	0	0	0	0	1	1	1	0	0	0	0	1	1	0	0	0	0	0	0	0	0
MVC164	2010	Digestive	Faecal	B2	73	O6:H1	F1:A1:B1	Yes	57	No	65	fimH212	No	Yes	No	0	0	0	0	0	0	1	1	1	1	1	0	0	0	0	0	0	1	1	1	0	0	0	0	1	1	0	0	0	0	0	1	0	0
MVC166	2010	Urogenital	Cystocentesis urine	B2	372	O83:H31	F-:A-:B-	No	12	No	7	fimH9	No	No	No	0	0	0	0	0	0	1	1	1	1	1	0	0	0	0	0	0	1	1	1	0	0	0	0	1	1	0	0	0	0	0	0	0	0
MVC171	2010	Digestive	Faecal Swab	A	10	Onovel25:H40	F57:A-:B45	No	27	No	35	fimH24	No	No	No	0	0	0	0	0	0	1	1	1	1	1	0	0	0	0	0	0	1	1	1	0	0	0	0	1	1	0	0	0	0	0	0	0	0
MVC175	2010	Digestive	Faecal	B1	58	O12:H40	F-:A-:B-	No	1	No	NA	fimH24	No	No	No	0	0	0	0	0	0	1	1	1	1	1	0	0	0	0	0	0	1	1	1	0	0	0	0	1	1	0	0	0	0	0	0	0	0
MVC176	2010	Digestive	Faecal	B1	297	O136:H40	F-:A-:B-	No	1	No	2	fimH38	No	No	No	0	0	0	0	0	0	1	1	1	1	1	0	0	0	0	0	0	1	1	1	0	0	0	0	1	1	0	0	0	0	0	0	0	0
MVC18	2008	Urogenital	Urine x1	B2	372	O83:H31	F-:A-:B52	No	37	No	52	fimH9	No	No	No	0	0	0	0	0	0	1	1	0	0	0	0	0	0	0	0	0	1	1	1	0	0	0	0	1	1	0	0	0	0	0	0	0	0
MVC180	2010	General	BAL, spun.	B2	929	O21:H14	F-:A-:B-	No	13	No	6	Unknown	No	No	No	0	0	0	0	0	0	1	1	1	1	1	0	0	0	0	0	0	1	1	1	0	0	0	0	1	1	0	0	0	0	0	0	0	0
MVC182	2010	Digestive	Liver and Bile	B1	6096	O39:H28	F-:A-:B-	No	29	No	39	fimH68	No	No	No	0	0	0	0	0	0	1	1	1	1	1	0	0	0	0	0	0	1	1	1	0	0	0	0	1	1	0	0	0	0	0	0	0	0
MVC183	2010	Urogenital	Cystocentesis	B2	1858	O75:H5	F-:A-:B-	No	3	No	4	fimH5	No	No	No	0	0	0	0	0	0	1	1	1	1	1	0	0	0	0	0	0	1	1	1	0	0	0	0	1	1	0	0	0	0	0	0	0	0
MVC184	2011	Digestive	Faecal	B1	2307	O103:H2	F-:A-:B-	No	1	No	NA	fimH27	No	No	No	0	0	0	0	0	0	1	1	1	1	1	0	0	0	0	0	0	1	1	1	0	0	0	0	1	1	0	0	0	0	0	0	0	0
MVC186	2011	General	Discharge from ET tube.	Cryptic	7495	ONT:H56	F-:A-:B-	No	NA	No	NA	fimH160	Yes	No	No	0	0	0	0	0	0	1	1	1	1	0	0	0	0	0	0	0	1	1	0	0	0	0	0	1	1	0	0	0	0	0	0	0	0
MVC198	2011	General	Brain swab	B2	127	O6:H31	F-:A-:B-	No	3	No	3	Unknown	No	No	No	0	0	0	0	0	0	1	1	1	1	1	0	0	0	0	0	0	1	1	1	0	0	0	0	1	1	0	0	0	0	0	0	0	0
MVC199	2011	Urogenital	Cystocentesis	B1	155	O45:H51	F-:A-:B-	No	4	No	1	fimH32	No	No	No	0	0	0	0	0	0	1	1	1	1	1	0	0	0	0	0	0	1	1	1	0	0	0	0	1	1	0	0	0	0	0	0	0	0
MVC20	2008	Digestive	swab Melena (vomiting)	B2	372	O83:H31	F-:A-:B-	No	12	No	9	fimH9	No	No	No	0	0	0	0	0	0	1	1	1	1	1	0	0	0	0	0	0	1	1	1	0	0	0	0	1	1	0	0	0	0	0	0	0	0
MVC202	2011	General	Swab of abdominal fluid	B2	80	O75:H7	F-:A-:B-	No	14	No	5	fimH1	No	No	No	0	0	0	0	0	0	1	1	1	1	1	0	0	0	0	0	0	1	1	1	0	0	0	0	1	1	0	0	0	0	0	0	0	0
MVC204	2011	Urogenital	Urine catheter tip and swab Peritoneal fluid sediment	B2	569	ONT:H31	F-:A-:B-	No	3	No	NA	fimH5	No	No	No	0	0	0	0	0	0	1	1	1	1	1	0	0	0	0	0	0	1	1	1	0	0	0	0	1	1	0	0	0	0	0	0	0	0
MVC205	2011	Urogenital	Dissected Bladder	B2	569	ONT:H31	F-:A-:B-	No	3	No	NA	fimH5	No	No	No	0	0	0	0	0	0	1	1	1	1	1	0	0	0	0	0	0	1	1	1	0	0	0	0	1	1	0	0	0	0	0	0	0	0
MVC206	2011	Urogenital	cystocenthesis and urethral cathether urine	B2	372	O88:H31	F-:A-:B-	No	13	No	8	fimH9	No	No	No	0	0	0	0	0	0	1	1	1	1	1	0	0	0	0	0	0	1	1	1	0	0	0	0	1	1	0	0	0	0	0	0	0	0
MVC207	2011	General	BAL, spun.	G	117	O111:H4	C4:A-:B1	Yes	87	No	53	fimH97	No	Yes	No	0	0	0	0	1	0	1	1	1	1	1	0	1	0	0	1	0	1	1	1	0	0	0	0	1	1	0	0	0	0	0	0	1	0
MVC208	2011	Soft Tissue	Swab from necrotic area post craniotomy	D	973	O11:H15	F-:A-:B-	No	1	No	NA	fimH95	No	Yes	No	0	0	0	0	0	0	1	1	1	1	1	0	0	0	0	0	0	1	1	1	0	0	0	1	1	1	0	0	0	0	0	0	0	0
MVC209	2011	Urogenital	Cystocentesis	B2	961	O4:H5	F-:A-:B-	No	14	No	7	fimH306	No	No	No	0	0	0	0	0	0	1	1	1	1	1	0	0	0	0	0	0	1	1	1	0	0	0	0	1	1	0	0	0	0	0	0	0	0
MVC210	2011	Soft Tissue	Tissue from ventral thorax	A	227	O9:H10	F-:A-:B-	No	13	No	11	fimH86	No	Yes	No	0	0	0	0	0	0	1	1	1	1	1	0	0	0	0	0	0	1	1	1	0	1	0	1	1	1	0	0	0	0	0	0	0	0
MVC211	2011	General	abdominal fluid	B2	357	ONT:H4	F89:A-:B-	No	49	No	37	fimH21	No	No	No	0	0	0	0	0	0	1	1	1	1	1	0	0	0	0	0	0	1	1	1	0	0	0	0	1	1	0	0	0	0	0	0	0	0
MVC212	2011	General	2 x Blood culture bottles at different times	A	227	O9:H10	F-:A-:B-	No	13	No	12	fimH86	No	Yes	No	0	0	0	0	0	0	1	1	1	1	1	0	0	0	0	0	0	1	1	1	0	1	0	1	1	1	0	0	0	0	0	0	0	0
MVC214	2011	Soft Tissue	Swabs from L + R ear	B2	372	O83:H31	F-:A-:B-	No	12	No	9	fimH103	No	No	No	0	0	0	0	0	0	1	1	1	1	1	0	0	0	0	0	0	1	1	1	0	0	0	0	1	1	0	0	0	0	0	0	0	0
MVC215	2011	General	Tracheal/bronhcial lavage - sediment	G	117	O143:H4	C4:A-:B42	Yes	80	No	56	fimH97	No	Yes	No	0	0	0	0	0	0	1	1	1	1	1	0	0	0	0	0	0	1	1	1	0	0	0	0	1	1	0	0	0	0	0	0	0	0
MVC217	2011	General	Exudate from sinus of F/R paw.	Cryptic	-	O9/OgN12:H10-H18	F29:A-:B10	No	49	Yes	99	NA	No	No	No	0	0	0	0	0	0	1	0	1	0	1	0	0	0	0	0	0	1	0	1	0	1	0	1	0	1	0	0	0	0	0	0	0	0
MVC219	2011	Digestive	Faecal.	D	38	O7:H15	F-:A-:B29	No	11	No	13	fimH24	Yes	No	No	0	0	0	0	0	0	1	1	1	1	1	0	1	0	0	0	0	1	1	1	0	0	0	0	1	1	0	0	0	0	0	0	0	0
MVC222	2011	Urogenital	Prostatic wash.	B2	961	O4:H5	F-:A-:B-	No	14	No	7	fimH306	No	No	No	0	0	0	0	0	0	1	1	1	1	1	0	0	0	0	0	0	1	1	1	0	0	0	0	1	1	0	0	0	0	0	0	0	0
MVC223	2011	Urogenital	Urine	B2	73	ONT:H1	F-:A-:B-	Yes	22	No	7	fimH13	No	No	No	0	0	0	0	0	0	1	1	1	1	1	0	0	0	0	0	0	1	1	1	0	0	0	0	1	1	0	0	0	0	0	0	0	0
MVC224	2011	Urogenital	Free catch urine	D	38	O1:H15	F-:A-:B-	No	3	No	NA	fimH65	No	No	No	0	0	0	0	0	0	1	1	1	1	1	0	0	0	0	0	0	1	1	1	0	0	0	0	1	1	0	0	0	0	0	0	0	0
MVC225	2011	Urogenital	Prostatic wash and urine	B2	12	O4:H5	F-:A-:B-	No	14	No	6	fimH5	No	No	No	0	0	0	0	0	0	1	1	1	1	1	0	0	0	0	0	0	1	1	1	0	0	0	0	1	1	0	0	0	0	0	0	0	0
MVC227	2011	Soft Tissue	Swabs from necrotic seroma	B1	1081	O180:H14	F-:A-:B-	No	3	No	1	fimH31	No	Yes	No	0	0	0	0	1	0	1	1	1	1	1	0	0	0	0	0	0	1	1	1	0	0	0	0	1	1	0	0	0	0	0	0	1	0
MVC234	2011	Digestive	Swab of purulent exudate from anal gland.	B2	372	O4:H31	F104:A-:B-	No	46	No	57	fimH9	No	No	No	0	0	0	0	0	0	1	1	1	1	1	0	0	0	0	0	0	1	1	1	0	0	0	0	1	1	0	0	0	0	0	0	0	0
MVC239	2011	Urogenital	Free catch urine.	B2	73	O6:H1	F-:A-:B-	No	14	No	6	fimH103	No	No	No	0	0	0	0	0	0	1	1	1	1	1	0	0	0	0	0	0	1	1	1	0	0	0	0	1	1	0	0	0	0	0	0	0	0
MVC243	2011	General	Peritoneal fluid - swab.	G	117	ONT:H18	F-:A-:B-	No	3	No	NA	fimH97	No	No	No	0	0	0	0	0	0	1	1	1	1	1	0	0	0	0	0	0	1	1	1	0	0	0	0	1	1	0	0	0	0	0	0	0	0
MVC249	2011	Soft Tissue	Trach tube swab	B2	73	O6:H1	F-:A-:B-	No	14	No	6	fimH102	No	No	No	0	0	0	0	0	0	1	1	1	1	1	0	0	0	0	0	0	1	1	1	0	0	0	0	1	1	0	0	0	0	0	0	0	0
MVC251	2011	Soft Tissue	Swab of L axilla wound	B1	155	ONT:H9	F24:A-:B1	Yes	70	No	36	fimH366	No	No	No	0	0	0	0	0	0	1	1	1	1	1	0	0	0	0	0	0	1	1	1	0	0	0	0	1	1	0	0	0	0	0	0	0	0
MVC252	2011	Soft Tissue	Swab of L axilla wound	B2	372	O83:H31	F-:A-:B-	No	12	No	8	fimH9	No	No	No	0	0	0	0	0	0	1	1	1	1	1	0	0	0	0	0	0	1	1	1	0	0	0	0	1	1	0	0	0	0	0	0	0	0
MVC253	2011	General	Pleural fluid.	B1	345	O8/O155:H2	F-:A-:B-	No	1	No	2	fimH31	No	No	No	0	0	0	0	0	0	1	1	1	1	1	0	0	0	0	0	0	1	1	1	0	0	0	0	1	1	0	0	0	0	0	0	0	0
MVC254	2011	General	peritoneal fluid	B2	929	O21:H14	F-:A-:B-	No	12	No	5	fimH458	No	No	No	0	0	0	0	0	0	1	1	1	1	1	0	0	0	0	0	0	1	1	1	0	0	0	0	1	1	0	0	0	0	0	0	0	0
MVC255	2011	Digestive	Septic messenteric abscess - pus and swab (AnO2)	B2	1193	O75:H5	F-:A1:B10	No	25	No	47	fimH64	Yes	Yes	No	0	0	0	0	0	0	1	1	1	1	1	0	1	0	0	1	0	1	1	1	0	0	0	0	1	1	0	1	0	0	0	0	0	0
MVC256	2011	Digestive	Faeces	B1	602	Onovel4:H21	F-:A6:B-	No	48	No	39	fimH86	No	No	No	0	0	0	0	0	0	1	1	1	1	1	0	0	0	0	0	0	1	1	1	0	0	0	0	1	1	0	0	0	0	0	0	0	0
MVC257	2011	General	Peritoneal flid, peritoneal membrane and Bile	D	2309	O15:H6	F76:A-:B-	No	42	No	58	fimH270	No	No	No	0	0	0	0	0	0	1	1	1	1	1	0	0	0	0	0	0	1	1	1	0	0	0	0	1	1	0	0	0	0	0	0	0	0
MVC262	2011	Soft Tissue	Swab from bulla	B2	372	O83:H31	F4:A-:B1	Yes	80	No	56	fimH9	No	No	No	0	0	0	0	0	0	1	1	1	1	1	0	0	0	0	0	0	1	1	1	0	0	0	0	1	1	0	0	0	0	0	0	0	0
MVC263	2011	Urogenital	Urine	B2	73	O6:H1	F-:A-:B-	No	14	No	6	fimH103	No	No	No	0	0	0	0	0	0	1	1	1	1	1	0	0	0	0	0	0	1	1	1	0	0	0	0	1	1	0	0	0	0	0	0	0	0
MVC266	2012	Urogenital	Prostatic Wash	B2	372	O88:H31	F-:A-:B-	No	13	No	9	fimH9	No	No	No	0	0	0	0	0	0	1	1	1	1	1	0	0	0	0	0	0	1	1	1	0	0	0	0	1	1	0	0	0	0	0	0	0	0
MVC269	2012	Urogenital	Cystocentesis.	B2	141	ONT:H6	F-:A-:B-	No	13	No	9	fimH5	No	No	No	0	0	0	0	0	0	1	1	1	1	1	0	0	0	0	0	0	1	1	1	0	0	0	0	1	1	0	0	0	0	0	0	0	0
MVC27	2009	Urogenital	Cysto urine x1	B2	372	O83:H31	F-:A-:B-	No	12	No	7	fimH9	No	No	No	0	0	0	0	0	0	1	1	1	1	1	0	0	0	0	0	0	1	1	1	0	0	0	0	1	1	0	0	0	0	0	0	0	0
MVC270	2012	Urogenital	Urine	B2	135	ONT:H1	F24:A-:B73	Yes	76	No	45	fimH2	No	No	No	0	0	0	0	0	0	1	1	1	1	1	0	0	0	0	0	0	1	1	1	0	0	0	0	1	1	0	0	0	0	0	0	0	0
MVC272	2012	Urogenital	Urine	B2	372	O15:H31	F-:A-:B-	No	13	No	9	fimH103	No	No	No	0	0	0	0	0	0	1	1	1	1	1	0	0	0	0	0	0	1	1	1	0	0	0	0	1	1	0	0	0	0	0	0	0	0
MVC274	2012	Urogenital	Cystocentesis.	B2	80	O75*/O15-O75*:H7	F-:A-:B-	No	13	No	7	fimH120	No	No	No	0	0	0	0	0	0	1	1	1	1	1	0	0	0	0	0	0	1	1	1	0	0	0	0	1	1	0	0	0	0	0	0	0	0
MVC275	2012	General	Urine and abdominal fluid.	B2	80	O75:H7	F-:A-:B-	No	15	No	5	fimH120	No	No	No	0	0	0	0	0	0	1	1	1	1	1	0	0	0	0	0	0	1	1	1	0	0	0	0	1	1	0	0	0	0	0	0	0	0
MVC276	2012	General	Peritoneal fluid (Swab and aspirated fluid) and Liver biopsy. Pleural fluid for gram stain and culture if req.	B2	80	O75:H7	F-:A-:B-	No	15	No	5	fimH120	No	No	No	0	0	0	0	0	0	1	1	1	1	1	0	0	0	0	0	0	1	1	1	0	0	0	0	1	1	0	0	0	0	0	0	0	0
MVC277	2012	Urogenital	Cystocentesis.	B2	73	O22:H1	F-:A-:B-	No	14	No	5	fimH9	No	No	No	0	0	0	0	0	0	1	1	1	1	1	0	0	0	0	0	0	1	1	1	0	0	0	0	1	1	0	0	0	0	0	0	0	0
MVC278	2012	Urogenital	Cystocentesis.	B2	73	O22:H1	F51:A-:B10	No	50	No	79	fimH9	No	No	No	0	0	0	0	0	0	1	1	1	1	1	1	0	0	0	0	0	1	1	1	0	0	0	0	1	1	0	0	0	0	0	0	0	0
MVC279	2012	Soft Tissue	Abscess on jaw - pus	D	38	O1:H18	F-:A-:B-	No	5	No	14	fimH5	No	Yes	No	0	0	0	0	0	0	1	1	1	1	1	0	1	0	0	1	0	1	1	1	0	0	0	0	1	1	0	0	0	0	0	0	0	1
MVC282	2012	General	Tracheal wash x 2. Wash 1 clear, wash 2 blood tainted.	B2	929	O21:H14	F-:A-:B-	No	12	No	5	fimH458	No	No	No	0	0	0	0	0	0	1	1	1	1	1	0	0	0	0	0	0	1	1	1	0	0	0	0	1	1	0	0	0	0	0	0	0	0
MVC284	2012	Urogenital	Free catch urine	B1	155	ONT:H51	F-:A-:B-	No	11	No	5	fimH1226	No	No	No	0	0	0	0	0	0	1	1	1	1	1	0	0	0	0	0	0	1	1	1	0	0	0	0	1	1	0	0	0	0	0	0	0	0
MVC285	2012	Digestive	Faeces and gel swab of faeces	B2	127	O6:H31	F29:A-:B10	No	38	Yes	99	fimH2	No	No	No	0	0	0	0	0	0	1	1	1	1	1	0	0	0	0	0	0	1	1	1	0	0	0	0	1	1	0	0	0	0	0	0	0	0
MVC286	2012	Urogenital	Urine	B2	372	O75:H31	F103:A-:B-	No	21	No	24	fimH9	No	Yes	No	0	0	0	0	0	0	1	1	1	1	1	0	1	0	0	1	0	1	1	1	0	0	0	0	1	1	0	0	0	0	0	0	0	0
MVC287	2012	General	BAL	B2	73	O6:H1	F-:A-:B-	No	14	No	6	fimH103	No	No	No	0	0	0	0	0	0	1	1	1	1	1	0	0	0	0	0	0	1	1	1	0	0	0	0	1	1	0	0	0	0	0	0	0	0
MVC29	2009	Urogenital	Turbid cysto urine x1 (~2ml received, processed unspun)	B2	372	O4:H31	F-:A-:B-	No	12	No	9	fimH12	No	No	No	0	0	0	0	0	0	1	1	1	1	1	0	0	0	0	0	0	1	1	1	0	0	0	0	1	1	0	0	0	0	0	0	0	0
MVC292	2012	General	Liver and Peritoneal swab.	Cryptic	540	O9:H30	F57:A-:B-	Yes	66	No	63	fimH54	No	No	No	0	0	0	0	0	0	1	1	1	1	1	0	0	0	0	0	0	1	1	1	0	0	0	0	1	1	0	0	0	0	0	0	0	0
MVC295	2012	General	Lung tissue	B2	127	O6:H31	F52:A-:B24	No	43	No	71	fimH2	No	Yes	No	0	0	0	0	0	0	1	1	1	1	1	0	1	0	0	1	0	1	1	1	0	1	0	0	1	1	0	0	0	0	0	0	0	0
MVC296	2012	Urogenital	Catheter urine	B2	73	ONT:H1	F-:A-:B-	Yes	22	No	6	NA	No	No	No	0	0	0	0	0	0	1	1	1	1	1	0	0	0	0	0	0	1	1	1	0	0	0	0	1	1	0	0	0	0	0	0	0	0
MVC297	2012	General	Catheter urine	B2	80	O75:H7	F-:A-:B-	No	15	No	5	fimH120	No	No	No	0	0	0	0	0	0	1	1	1	1	1	0	0	0	0	0	0	1	1	1	0	0	0	0	1	1	0	0	0	0	0	0	0	0
MVC298	2012	Urogenital	Prostatic Wash x 2 Pooled, 5mL spun.	B2	73	O6:H1	F-:A-:B-	No	14	No	6	fimH103	No	No	No	0	0	0	0	0	0	1	1	1	1	1	0	0	0	0	0	0	1	1	1	0	0	0	0	1	1	0	0	0	0	0	0	0	0
MVC299	2012	Digestive	Faeces	B1	154	ONT:H38	F-:A-:B-	No	2	No	2	fimH31	No	No	No	0	0	0	0	0	0	1	1	1	1	1	0	0	0	0	0	0	1	1	1	0	0	0	0	1	1	0	0	0	0	0	0	0	0
MVC30	2009	Other	Left ear swab x1 Right ear swab x1 Cysto urine x1 (~1mL received processed unspun)	B2	372	O6:H31	F-:A-:B-	No	15	No	6	fimH12	No	No	No	0	0	0	0	0	0	1	1	1	1	1	0	0	0	0	0	0	1	1	1	0	0	0	0	1	1	0	0	0	0	0	0	0	0
MVC300	2012	Soft Tissue	Subcutaneous fluid	B2	80	O75:H7	F-:A-:B-	No	15	No	5	fimH120	No	No	No	0	0	0	0	0	0	1	1	1	1	1	0	0	0	0	0	0	1	1	1	0	0	0	0	1	1	0	0	0	0	0	0	0	0
MVC301	2012	Soft Tissue	Subcutaneous fluid	B2	80	O75:H7	F-:A-:B-	No	13	No	5	fimH120	No	No	No	0	0	0	0	0	0	1	1	1	1	1	0	0	0	0	0	0	1	1	1	0	0	0	0	1	1	0	0	0	0	0	0	0	0
MVC302	2012	Digestive	Bile	B1	1079	O6:H49	F112:A-:B56	No	33	No	38	fimH32	No	No	No	0	0	0	0	0	0	1	1	1	1	1	0	0	0	0	0	0	1	1	1	0	0	0	0	1	1	0	0	0	0	0	0	0	0
MVC304	2012	Urogenital	Free catch urine	B2	372	O83:H31	F-:A-:B-	No	12	No	7	fimH9	No	No	No	0	0	0	0	0	0	1	1	1	1	1	0	0	0	0	0	0	1	1	1	0	0	0	0	1	1	0	0	0	0	0	0	0	0
MVC306	2012	General	ET tube swab and BAL	B2	127	O6:H31	F52:A-:B24	No	39	No	71	fimH2	No	No	No	0	0	0	0	0	0	1	1	1	1	1	0	0	0	0	0	0	1	1	1	0	1	0	0	1	1	0	0	0	0	0	0	0	0
MVC307	2012	General	ET tube swab and BAL	E	57	Onovel10:H25	C4:A-:B1	Yes	79	No	49	fimH759	No	Yes	Yes	0	0	0	0	0	0	1	1	1	1	1	0	0	0	0	0	0	1	1	1	0	0	0	0	1	1	0	0	0	0	0	0	0	0
MVC308	2012	Soft Tissue	Swab and slides from mammary gland	G	117	O111:H4	C4:A-:B1	Yes	83	No	47	fimH97	No	Yes	Yes	0	0	0	0	0	0	1	1	1	1	1	0	1	0	0	1	0	1	1	1	0	0	0	0	1	1	0	0	0	0	0	0	0	0
MVC309	2012	Urogenital	Free catch urine	B2	372	O4:H31	F-:A-:B-	No	12	No	9	fimH211	No	No	No	0	0	0	0	0	0	1	1	1	1	1	0	0	0	0	0	0	1	1	1	0	0	0	0	1	1	0	0	0	0	0	0	0	0
MVC31	2009	Urogenital	Urine x1 (~1ml received, processed unspun)	B2	372	O6:H31	F-:A-:B-	No	15	No	6	fimH12	No	No	No	0	0	0	0	0	0	1	1	1	1	1	0	0	0	0	0	0	1	1	1	0	0	0	0	1	1	0	0	0	0	0	0	0	0
MVC312	2012	General	Abdominal fluid swab	B2	73	O120:H31	F29:A-:B10	No	49	Yes	98	fimH9	Yes	No	No	0	0	0	0	0	0	1	1	1	1	1	0	0	0	0	0	0	1	1	1	0	0	0	0	1	1	0	0	0	0	0	0	0	0
MVC313	2012	General	Peritoeal fluid.	D	963	OgN12:H18	F56:A-:B20	No	39	No	50	fimH26	No	Yes	No	0	0	0	0	1	0	1	1	1	1	1	0	0	0	0	0	0	1	1	1	0	0	1	1	1	1	0	0	0	0	0	0	0	0
MVC315	2012	Urogenital	Vaginal swab and cystocentesis..	B2	141	ONT:H6	F-:A-:B-	No	14	No	8	fimH5	No	No	No	0	0	0	0	0	0	1	1	1	1	1	0	0	0	0	0	0	1	1	1	0	0	0	0	1	1	0	0	0	0	0	0	0	0
MVC316	2012	Urogenital	Swab from prostatic abscess	B2	12	O4:H5	F-:A-:B-	No	12	No	6	Unknown	No	No	No	0	0	0	0	0	0	1	1	1	1	1	0	0	0	0	0	0	1	1	1	0	0	0	0	1	1	0	0	0	0	0	0	0	0
MVC317	2012	Urogenital	Uterine swab snd uterine wall tissue	B2	12	O4:H5	F-:A-:B-	No	14	No	7	fimH5	No	No	No	0	0	0	0	0	0	1	1	1	1	1	0	0	0	0	0	0	1	1	1	0	0	0	0	1	1	0	0	0	0	0	0	0	0
MVC32	2009	Urogenital	Turbid urine x1 (not spun)	B2	127	O6:H31	F-:A-:B-	No	11	No	5	fimH283	No	No	No	0	0	0	0	0	0	1	1	1	1	1	0	0	0	0	0	0	1	1	1	0	0	0	0	1	1	0	0	0	0	0	0	0	0
MVC321	2012	Soft Tissue	L+R Ear swabs	F	-	O3:H10	F-:A-:B-	No	3	No	9	fimH54	No	No	No	0	0	0	0	0	0	1	1	1	1	1	0	0	0	0	0	0	1	1	1	0	0	0	0	1	1	0	0	0	0	0	0	0	0
MVC324	2012	Urogenital	Cystocentesis.	B2	372	O4:H31	F-:A-:B-	No	10	No	6	fimH9	No	No	No	0	0	0	0	0	0	1	1	1	1	1	0	0	0	0	0	0	1	1	1	0	0	0	0	1	1	0	0	0	0	0	0	0	0
MVC325	2012	General	Peritoneal fluid, messenteric LN abscess aspirate	D	362	O7:H6	F-:A-:B-	No	13	No	12	fimH96	No	Yes	No	0	0	0	0	0	0	1	1	1	1	1	0	1	1	0	1	0	1	1	1	0	1	0	1	1	1	0	0	0	0	0	0	0	0
MVC327	2013	Urogenital	Urine	B2	372	O83:H31	F-:A-:B-	No	12	No	9	fimH9	No	No	No	0	0	0	0	0	0	1	1	1	1	1	0	0	0	0	0	0	1	1	1	0	0	0	0	1	1	0	0	0	0	0	0	0	0
MVC328	2013	Urogenital	Urine	Cryptic	-	ONT:HNT	C4:A-:B-	No	28	No	35	fimH461	Yes	No	No	0	0	0	0	0	0	1	0	0	0	0	0	0	0	0	0	0	1	1	1	0	0	0	0	1	1	0	0	0	0	0	0	0	0
MVC329	2013	Urogenital	Urine	B2	80	O75:H7	F52:A-:B62	No	43	No	42	fimH120	No	No	No	0	0	0	0	0	0	1	1	1	1	1	0	0	0	0	0	0	1	1	1	0	0	0	0	1	1	0	0	0	0	0	0	0	0
MVC33	2009	Digestive	swab x1	A	744	Onovel32:H25	F2:A-:B1	Yes	97	No	53	fimH54	Yes	Yes	No	0	0	1	0	0	1	1	1	1	1	1	0	1	1	1	1	0	1	1	1	0	1	0	1	1	1	0	0	0	0	0	0	0	0
MVC330	2013	Digestive	Bile	B2	127	O6:H31	F-:A-:B-	No	11	No	5	fimH2	No	No	No	0	0	0	0	0	0	1	1	1	1	1	0	0	0	0	0	0	1	1	1	0	0	0	0	1	1	0	0	0	0	0	0	0	0
MVC331	2013	Soft Tissue	Retromandibular abscess swab	B2	73	O25:H1	F-:A-:B-	No	13	No	6	fimH211	No	No	No	0	0	0	0	0	0	1	1	1	1	1	0	0	0	0	0	0	1	1	1	0	0	0	0	1	1	0	0	0	0	0	0	0	0
MVC339	2013	Urogenital	Cystocentesis.	B2	95	O1:H7	F29:A-:B10	No	39	Yes	99	fimH41	No	No	No	0	0	0	0	0	0	1	1	1	1	1	0	0	0	0	0	0	1	1	1	0	0	0	0	1	1	0	0	0	0	0	0	0	0
MVC340	2013	Urogenital	Vulvar fold swab	B2	12	O4:H5	F-:A-:B-	No	25	No	15	fimH1492	No	Yes	Yes	0	0	0	0	0	0	1	1	1	1	1	0	1	0	0	1	0	1	1	1	0	0	0	0	1	1	0	0	0	0	0	0	0	0
MVC343	2013	Urogenital	Urine, sediment	B2	80	O75:H7	F52:A-:B62	No	43	No	42	fimH120	No	No	No	0	0	0	0	0	0	1	1	1	1	1	0	0	0	0	0	0	1	1	1	0	0	0	0	1	1	0	0	0	0	0	0	0	0
MVC346	2013	Urogenital	Urine	B2	961	O4:H5	F-:A-:B-	No	4	No	4	fimH306	No	No	No	0	0	0	0	0	0	1	1	1	1	1	0	0	0	0	0	0	1	1	1	0	0	0	0	1	1	0	0	0	0	0	0	0	0
MVC347	2013	Urogenital	Urine	B2	127	O6:H31	F-:A-:B-	No	11	No	4	fimH2	No	No	No	0	0	0	0	0	0	1	1	1	1	1	0	0	0	0	0	0	1	1	1	0	0	0	0	1	1	0	0	0	0	0	0	0	0
MVC349	2013	Urogenital	Urine	B2	80	O75:H7	F52:A-:B62	No	43	No	42	fimH120	No	No	No	0	0	0	0	0	0	1	1	1	1	1	0	0	0	0	0	0	1	1	1	0	0	0	0	1	1	0	0	0	0	0	0	0	0
MVC35	2009	Urogenital	Urine x1 (~1ml received, processed unspun)	B2	127	O6:H31	F-:A-:B-	No	11	No	5	fimH283	No	No	No	0	0	0	0	0	0	1	1	1	1	1	0	0	0	0	0	0	1	1	1	0	0	0	0	1	1	0	0	0	0	0	0	0	0
MVC352	2013	Urogenital	Cystocentesis.	B2	95	O1:H7	F29:A-:B10	No	39	Yes	99	fimH41	No	No	No	0	0	0	0	0	0	1	1	1	1	1	0	0	0	0	0	0	1	1	1	0	0	0	0	1	1	0	0	0	0	0	0	0	0
MVC356	2013	Urogenital	Free catch urine	B1	224	O126:H23	F-:A-:B-	No	8	No	9	fimH61	Yes	Yes	No	0	0	0	0	0	0	1	1	1	1	1	0	0	0	0	0	0	1	1	1	0	0	0	1	1	1	0	0	0	0	0	0	0	0
MVC359	2013	Urogenital	Free catch urine.	B2	80	O75:H7	F52:A-:B62	No	42	No	42	fimH120	No	No	No	0	0	0	0	0	0	1	1	1	1	1	0	0	0	0	0	0	1	1	1	0	0	0	0	1	1	0	0	0	0	0	0	0	0
MVC360	2013	Urogenital	Cystocentesis.	B1	155	O88:H25	F16:A-:B-	No	33	No	52	fimH121	No	No	No	0	0	0	0	0	0	1	1	1	1	1	0	0	0	0	0	0	1	1	1	0	0	0	0	1	1	0	0	0	0	0	0	0	0
MVC364	2013	Urogenital	Cystocentesis.	B2	73	ONT:H1	F2:A-:B-	Yes	55	No	54	fimH239	No	No	No	0	0	0	0	0	0	1	1	1	1	1	0	0	0	0	0	0	1	1	1	0	0	0	0	1	1	0	0	0	0	0	0	0	0
MVC365	2013	Urogenital	Urine	B2	929	O21:H14	F-:A-:B-	No	12	No	5	fimH458	No	No	No	0	0	0	0	0	0	1	1	1	1	1	0	0	0	0	0	0	1	1	1	0	0	0	0	1	1	0	0	0	0	0	0	0	0
MVC366	2013	Soft Tissue	Swabs from L + R ear	B2	141	ONT:H6	F-:A-:B-	No	10	No	5	Unknown	No	No	No	0	0	0	0	0	0	1	1	1	1	1	0	0	0	0	0	0	1	1	1	0	0	0	0	1	1	0	0	0	0	0	0	0	0
MVC367	2013	Urogenital	Cystocentesis.	B2	73	O22:H1	F51:A-:B10	No	45	No	78	fimH9	No	No	No	0	0	0	0	0	0	1	1	1	1	1	1	0	0	0	0	0	1	1	1	0	0	0	0	1	1	0	0	0	0	0	0	0	0
MVC368	2013	Digestive	Faeces - highly mucoid/purulent.	F	354	O153var1:H34	F-:A1:B1	No	27	No	33	fimH1005	Yes	Yes	No	1	0	0	0	0	0	1	1	1	1	1	0	0	0	0	0	0	1	1	1	0	0	0	0	1	1	0	0	0	0	0	0	0	0
MVC369	2013	Urogenital	E. coli from referring lab for storage. Suspect ESBL	C	23	O78:H4	C4:A-:B1	Yes	66	No	25	fimH406	No	Yes	No	0	0	0	0	0	1	1	1	1	1	1	0	0	0	0	0	0	1	1	1	0	0	0	0	1	1	1	0	0	0	0	0	0	0
MVC370	2013	Urogenital	Urine	Cryptic	-	ONT:HNT	C4:A-:B-	No	28	No	35	fimH461	Yes	No	No	0	0	0	0	0	0	1	0	0	0	0	0	0	0	0	0	0	1	1	1	0	0	0	0	1	1	0	0	0	0	0	0	0	0
MVC374	2013	Urogenital	Cystocentesis.	B2	372	O4:H31	F-:A-:B1	Yes	90	No	53	fimH9	No	Yes	Yes	0	0	0	0	0	0	1	1	1	1	1	0	0	0	0	0	0	1	1	1	0	0	0	0	1	1	0	0	0	0	0	0	0	0
MVC376	2013	Urogenital	Urine	B2	73	O25:H1	F-:A-:B-	No	13	No	5	fimH9	No	No	No	0	0	0	0	0	0	1	1	1	1	1	0	0	1	0	0	0	1	1	1	0	0	0	0	1	1	0	0	0	0	0	0	0	0
MVC378_P3	2013	Soft Tissue	wound swab	B2	-	O25-O4:H31	F-:A-:B-	No	13	No	8	fimH9	No	No	No	0	0	0	0	0	0	1	1	1	1	1	0	0	0	0	0	0	1	0	1	0	0	0	0	1	1	0	0	0	0	0	0	0	0
MVC378_P5	2013	Soft Tissue	wound swab	B2	372	O4:H31	F-:A-:B-	No	12	No	8	fimH9	No	No	No	0	0	0	0	0	0	1	1	1	1	1	0	0	0	0	0	0	1	1	1	0	0	0	0	1	1	0	0	0	0	0	0	0	0
MVC380	2013	Urogenital	Urine	B2	372	O4:H31	F-:A-:B1	Yes	90	No	53	fimH9	No	Yes	Yes	0	0	0	0	0	0	1	1	1	1	1	0	0	0	0	0	0	1	1	1	0	0	0	0	1	1	0	0	0	0	0	0	0	0
MVC381	2013	Urogenital	Cystocentesis.	Cryptic	133	O4:H56	F2:A-:B-	No	31	No	46	fimH630	Yes	No	No	0	0	0	0	0	0	1	1	1	1	0	0	0	0	0	0	0	1	1	0	0	0	0	0	1	1	0	0	0	0	0	0	0	0
MVC382	2013	General	Retroperitoneal fluid	Cryptic	133	O4:H56	F2:A-:B-	No	31	No	46	fimH630	Yes	No	No	0	0	0	0	0	0	1	1	1	1	0	0	0	0	0	0	0	1	1	0	0	0	0	0	1	1	0	0	0	0	0	0	0	0
MVC386	2013	Urogenital	Cystocentesis.	B2	127	O6:H31	F2:A-:B-	No	41	No	52	fimH2	No	No	No	0	0	0	0	0	0	1	1	1	1	1	0	0	0	0	0	0	1	1	1	0	0	0	0	1	1	0	0	0	0	0	0	0	0
MVC387	2013	Digestive	Faeces	B2	372	O4:H31	F-:A-:B-	No	12	No	9	fimH9	No	No	No	0	0	0	0	0	0	1	1	1	1	1	0	0	0	0	0	0	1	1	1	0	0	0	0	1	1	0	0	0	0	0	0	0	0
MVC388	2013	Urogenital	Cystocentesis.	B2	-	O1:H7	F24:A-:B1	Yes	83	No	40	fimH41	No	No	No	0	0	0	0	0	0	1	1	1	1	1	0	0	0	0	0	0	1	1	1	0	0	0	0	1	1	0	0	0	0	0	0	0	0
MVC390	2013	Urogenital	Free catch urine	B2	372	O83:H31	F-:A-:B-	No	15	No	11	fimH9	No	No	No	0	0	0	0	0	0	1	1	1	1	1	0	0	0	0	0	0	1	1	1	0	0	0	0	1	1	0	0	0	0	0	0	0	0
MVC391	2013	General	Ventilator filter - Purulent mucus BAL	B2	73	O25:H1	F-:A-:B-	No	13	No	6	Unknown	No	No	No	0	0	0	0	0	0	1	1	1	1	1	0	0	0	0	0	0	1	1	1	0	0	0	0	1	1	0	0	0	0	0	0	0	0
MVC392	2013	Urogenital	Cystocentesis.	B2	73	O6:H1	F-:A-:B-	No	14	No	5	fimH9	No	No	No	0	0	0	0	0	0	1	1	1	1	1	0	0	0	0	0	0	1	1	1	0	0	0	0	1	1	0	0	0	0	0	0	0	0
MVC393	2013	Urogenital	Free catch urine	D	963	ONT:H18	F29:A-:B10	No	38	Yes	98	fimH47	No	No	No	0	0	0	0	0	0	1	1	1	1	1	0	0	0	0	0	0	1	1	1	0	0	0	0	1	1	0	0	0	0	0	0	0	0
MVC4	2008	Urogenital	Turbid Urine x1 (~1ml received, processed unpsun)	D	38	O86:H18	F-:A-:B-	No	8	No	1	fimH5	Yes	Yes	No	0	1	0	0	1	0	1	1	1	1	1	0	1	0	0	1	0	1	1	1	0	1	0	0	1	1	0	1	0	0	0	0	1	0
MVC401	2013	Urogenital	Urine	B2	372	O21:H14	F-:A-:B-	No	12	No	8	fimH119	No	No	No	0	0	0	0	0	0	1	1	1	1	1	0	0	0	0	0	0	1	1	1	0	0	0	0	1	1	0	0	0	0	0	0	0	0
MVC404	2013	General	Nasal biopsy and pooled frontal sinus biopsy	C	88	ONT:H12	C4:A-:B8	Yes	86	No	57	fimH43	No	Yes	Yes	0	0	0	0	0	0	1	1	1	1	1	0	1	1	0	1	0	1	1	1	0	0	0	0	1	1	0	0	0	0	0	0	0	0
MVC405	2013	Urogenital	Uterine swab	B2	131	Onovel31:H4	F69:A2:B20	No	34	No	68	fimH30	Yes	Yes	No	0	0	0	0	0	0	1	1	1	1	1	0	1	0	0	1	0	1	1	1	0	0	0	0	1	1	0	0	0	1	0	0	0	0
MVC407	2013	Urogenital	Cystocentesis.	B2	135	O83:H1	F-:A-:B-	No	3	No	NA	fimH2	No	No	No	0	0	0	0	0	0	1	1	1	1	1	0	0	0	0	0	0	1	1	1	0	0	0	0	1	1	0	0	0	0	0	0	0	0
MVC408	2013	Urogenital	Cystocentesis.	B1	58	O8:H25	C4:A-:B1	Yes	79	No	41	fimH32	No	Yes	No	0	0	0	0	0	0	1	1	1	1	1	0	1	0	0	1	0	1	1	1	0	0	0	0	1	1	0	0	0	0	0	0	0	1
MVC410	2013	Urogenital	Cystocentesis.	B2	95	O1:H7	F29:A-:B10	No	37	Yes	99	fimH41	No	No	No	0	0	0	0	0	0	1	1	1	1	1	0	1	0	0	0	0	1	1	1	0	0	0	0	1	1	0	0	0	0	0	0	0	0
MVC411	2013	Urogenital	Cystocentesis.	B2	80	O75:H7	F-:A-:B-	No	14	No	5	fimH1	No	No	No	0	0	0	0	0	0	1	1	1	1	1	0	0	0	0	0	0	1	1	1	0	0	0	0	1	1	0	0	0	0	0	0	0	0
MVC412	2013	General	Abdominal fluid, Uterine wall and contents swab and left renal pelvis aspirate	B2	80	O75:H7	F-:A-:B-	No	14	No	5	fimH1	No	No	No	0	0	0	0	0	0	1	1	1	1	1	0	0	0	0	0	0	1	1	1	0	0	0	0	1	1	0	0	0	0	0	0	0	0
MVC413	2013	General	Abdominal fluid, Uterine wall and contents swab and left renal pelvis aspirate	B2	80	O75:H7	F-:A-:B-	No	14	No	5	fimH1	No	NA	No	0	0	0	0	0	0	1	1	1	1	1	0	0	0	0	0	0	1	1	1	0	0	0	0	1	1	0	0	0	0	0	0	0	0
MVC414	2013	Digestive	Faeces	B2	372	O4:H31	F-:A-:B-	No	12	No	9	fimH10	No	No	No	0	0	0	0	0	0	1	1	1	1	1	0	0	0	0	0	0	1	1	1	0	0	0	0	1	1	0	0	0	0	0	0	0	0
MVC415	2013	Urogenital	Cystocentesis.	B2	73	O25:H1	F-:A-:B-	No	13	No	5	fimH12	No	No	No	0	0	0	0	0	0	1	1	1	1	1	0	0	0	0	0	0	1	1	1	0	0	0	0	1	1	0	0	0	0	0	0	0	0
MVC416	2013	Urogenital	Cystocentesis	B2	372	O21:H14	F-:A-:B-	No	12	No	9	fimH9	No	No	No	0	0	0	0	0	0	1	1	1	1	1	0	0	0	0	0	0	1	1	1	0	0	0	0	1	1	0	0	0	0	0	0	0	0
MVC417	2013	Urogenital	Cystocentesis.	B2	12	O4:H5	F-:A-:B-	No	12	No	6	Unknown	No	No	No	0	0	0	0	0	0	1	1	1	1	1	0	0	0	0	0	0	1	1	1	0	0	0	0	1	1	0	0	0	0	0	0	0	0
MVC42	2009	General	Faeces x1, Urine x1	B2	2068	ONT:H1	C4:A6:B1	Yes	85	No	52	fimH2	No	No	No	0	0	0	0	0	0	1	1	1	1	1	0	0	0	0	0	0	1	1	1	0	0	0	0	1	1	0	0	0	0	0	0	0	0
MVC420	2014	Urogenital	Cystocentesis.	D	58	O9/Onovel22*/O4-Onovel22*:H4	F-:A-:B-	No	2	No	5	fimH30	No	No	No	0	0	0	0	0	0	1	1	1	1	1	0	0	0	0	0	0	1	1	1	0	0	0	0	1	1	0	0	0	0	0	0	0	0
MVC421	2014	Urogenital	Cystocentesis.	Cryptic	4619	ONT:HNT	F-:A-:B-	No	NA	No	NA	fimH655	Yes	No	No	0	0	0	0	0	0	1	0	0	0	0	0	0	0	0	0	0	1	1	1	0	0	0	0	1	1	0	0	0	0	0	0	0	0
MVC422	2014	General	Swab from ET tube.	B2	372	O4:H31	F-:A-:B-	No	12	No	9	fimH9	No	No	No	0	0	0	0	0	0	1	1	1	1	1	0	0	0	0	0	0	1	1	1	0	0	0	0	1	1	0	0	0	0	0	0	0	0
MVC423	2014	Urogenital	Cystocentesis.	B2	372	O4:H31-H5	F-:A-:B-	No	12	No	8	NA	No	NA	No	0	0	0	0	0	0	0	0	1	1	1	0	0	0	0	0	0	1	1	1	0	0	0	0	1	1	0	0	0	0	0	0	0	0
MVC424	2014	Urogenital	Prostate aspirate	B2	127	O6:H31	F-:A-:B-	No	11	No	6	fimH180	No	No	No	0	0	0	0	0	0	1	1	1	0	1	0	0	0	0	0	0	1	1	1	0	0	0	0	1	1	0	0	0	0	0	0	0	0
MVC426	2014	Urogenital	Catheter urine	B2	372	O21:H14	F29:A-:B10	No	44	Yes	98	fimH9	No	No	No	0	0	0	0	0	0	1	1	1	1	1	0	0	0	0	0	0	1	1	1	0	0	0	0	1	1	0	0	0	0	0	0	0	0
MVC427	2014	Urogenital	Catheter urine.	B2	73	O6:H1	F-:A-:B-	No	14	No	5	fimH102	No	No	No	0	0	0	0	0	0	1	1	1	1	1	0	0	0	0	0	0	1	1	1	0	0	0	0	1	1	0	0	0	0	0	0	0	0
MVC428	2014	General	Peritoneal fluid Intestine and organs	B2	135	ONT:H1	F24:A-:B73	Yes	76	No	45	fimH2	No	No	No	0	0	0	0	0	0	1	1	1	1	1	0	0	0	0	0	0	1	1	1	0	0	0	0	1	1	0	0	0	0	0	0	0	0
MVC431	2014	Urogenital	Catheter urine	B2	4009	O8:H10	F18:A-:B62	No	46	No	42	fimH9	No	No	No	0	0	0	0	0	0	1	1	1	1	1	0	0	0	0	0	0	1	1	1	0	0	0	0	1	1	0	0	0	0	0	0	0	0
MVC434	2014	Urogenital	Urine	B2	372	O83:H31	F-:A-:B-	No	12	No	9	fimH9	No	No	No	0	0	0	0	0	0	1	1	1	1	1	0	0	0	0	0	0	1	1	1	0	0	0	0	1	1	0	0	0	0	0	0	0	0
MVC435	2014	Digestive	Faeces	B1	58	O9/Onovel22:H4	F2:A-:B1	Yes	86	No	43	fimH30	No	Yes	Yes	0	0	0	0	0	0	1	1	1	1	1	0	0	0	0	0	0	1	1	1	0	0	0	0	1	1	0	0	1	0	0	0	0	0
MVC437	2014	Urogenital	Cystocentesis.	B2	372	O4:H31	F-:A-:B-	No	12	No	8	fimH9	No	No	No	0	0	0	0	0	0	1	1	1	1	1	0	0	0	0	0	0	1	1	1	0	0	0	0	1	1	0	0	0	0	0	0	0	0
MVC438	2014	Urogenital	Free catch urine	B2	7388	O6:H31	F29:A-:B10	No	45	Yes	97	fimH136	No	No	No	0	0	0	0	0	0	1	1	1	1	1	0	0	0	0	0	0	1	1	1	0	0	0	0	1	1	0	0	0	0	0	0	0	0
MVC439	2014	Urogenital	Urine	B2	372	O83:H31	F-:A-:B-	No	12	No	9	fimH9	No	No	No	0	0	0	0	0	0	1	1	1	1	1	0	0	0	0	0	0	1	1	1	0	0	0	0	1	1	0	0	0	0	0	0	0	0
MVC441	2014	General	Abdominal fluid and swab of abdominal fluid	B2	73	O25:H1	F2:A-:B-	No	40	No	52	fimH211	No	No	No	0	0	0	0	0	0	1	1	1	1	1	0	0	0	0	0	0	1	1	1	0	0	0	0	1	1	0	0	0	0	0	0	0	0
MVC445	2014	Urogenital	Cystocentesis.	B1	1642	O8:H7	F-:A6:B1	No	24	No	23	fimH31	Yes	Yes	No	1	0	0	0	0	1	1	1	1	1	1	0	1	1	0	1	0	1	1	1	0	0	0	0	1	1	0	0	0	0	0	0	0	0
MVC446	2014	Urogenital	Cystocentesis.	B1	56	O126:H27	F-:A-:B-	No	34	No	40	fimH54	No	No	No	0	0	0	0	0	0	1	1	1	1	1	0	0	0	0	0	0	1	1	1	0	0	0	0	1	1	0	0	0	0	0	0	0	0
MVC447	2014	Urogenital	Cystocentesis.	B2	73	O6:H1	F-:A-:B-	No	14	No	5	fimH102	No	No	No	0	0	0	0	0	0	1	1	1	1	1	0	0	0	0	0	0	1	1	1	0	0	0	0	1	1	0	0	0	0	0	0	0	0
MVC448	2013	Urogenital	Cystocentesis.	B2	135	ONT:H1	F-:A-:B-	No	44	No	40	Unknown	No	No	No	0	0	0	0	0	0	1	1	1	1	1	0	0	0	0	0	0	1	1	1	0	0	0	0	1	1	0	0	0	0	0	0	0	0
MVC45	2009	Urogenital	Urine x1 (~10ml received, processed unspun as turbidity observed)	B2	73	O6*:H1	F29:A-:B10	No	48	Yes	96	fimH30	No	Yes	No	0	0	0	0	0	1	1	1	1	1	1	0	0	0	0	0	0	1	1	1	0	1	0	0	1	1	0	0	0	0	0	0	0	0
MVC450	2014	Urogenital	Cystocentesis.	B2	372	O4:H31	F-:A-:B-	No	12	No	8	fimH103	No	No	No	0	0	0	0	0	0	1	1	1	1	1	0	0	0	0	0	0	1	1	1	0	0	0	0	1	1	0	0	0	0	0	0	0	0
MVC452	2014	Urogenital	Free catch urine.	B2	961	O4:H5	F-:A-:B-	No	14	No	7	fimH306	No	No	No	0	0	0	0	0	0	1	1	1	1	1	0	0	0	0	0	0	1	1	1	0	0	0	0	1	1	0	0	0	0	0	0	0	0
MVC454	2014	Urogenital	Free catch urine	F	354	O3:H34	F-:A-:B-	No	13	No	9	fimH58	Yes	No	No	0	0	0	0	0	0	1	1	1	1	1	0	0	0	0	0	0	1	1	1	0	0	0	0	1	1	0	0	0	0	0	0	0	0
MVC456	2014	Urogenital	Cystocentesis.	D	720	ONT:H41	F-:A-:B-	No	38	No	45	Unknown	Yes	No	No	0	0	0	0	0	0	1	1	1	1	1	0	0	0	0	0	0	1	1	1	0	0	0	0	1	1	0	0	0	0	0	0	0	0
MVC458	2014	General	Swab from ET tube.	B2	73	O25:H1	F-:A-:B-	No	13	No	5	fimH12	No	No	No	0	0	0	0	0	0	1	1	1	1	1	0	0	0	0	0	0	1	1	1	0	0	0	0	1	1	0	0	0	0	0	0	0	0
MVC459	2014	Urogenital	Cystocentesis.	B1	7130	ONT:H8	F-:A-:B-	No	1	No	1	fimH38	No	No	No	0	0	0	0	0	0	1	1	1	1	1	0	0	0	0	0	0	1	1	1	0	0	0	0	1	1	0	0	0	0	0	0	0	0
MVC460	2014	Urogenital	Cystocentesis.	B2	372	O83:H31	F-:A-:B-	No	12	No	7	fimH9	No	No	No	0	0	0	0	0	0	1	1	1	1	1	0	0	0	0	0	0	1	1	1	0	0	0	0	1	1	0	0	0	0	0	0	0	0
MVC463	2014	Urogenital	Cystocentesis.	B2	4456	O83:H4	C4:A5:B1	Yes	79	No	51	fimH20	No	Yes	No	0	0	0	0	0	0	1	1	1	1	1	0	1	0	0	1	0	1	1	1	0	0	0	0	1	1	0	0	0	0	0	0	0	1
MVC465	2014	Urogenital	Urine	B2	1193	O75:H5	F-:A1:B20	No	22	No	45	fimH64	Yes	Yes	No	1	0	0	0	0	1	1	1	1	1	1	0	1	0	0	1	0	1	1	1	0	0	0	0	1	1	0	0	0	0	0	0	0	0
MVC466	2014	Urogenital	Cystocentesis.	B2	1193	O75:H5	F-:A1:B20	No	22	No	44	fimH64	Yes	Yes	No	1	0	0	0	0	1	1	1	1	1	1	0	1	0	0	1	0	1	1	1	0	0	0	0	1	1	0	0	0	0	0	0	0	0
MVC468	2014	General	swab from wound	B2	998	ONT:H6	F-:A-:B-	No	11	No	6	Unknown	No	No	No	0	0	0	0	0	0	1	1	1	1	1	0	0	0	0	0	0	1	1	1	0	0	0	0	1	1	0	0	0	0	0	1	0	0
MVC469	2014	Soft Tissue	Swabs from tail wound	B2	998	ONT:H6	F-:A-:B-	No	11	No	6	Unknown	No	No	No	0	0	0	0	0	0	1	1	1	1	1	0	0	0	0	0	0	1	1	1	0	0	0	0	1	1	0	0	0	0	0	1	0	0
MVC47	2009	Digestive	Faecal x1 C. diff as well	D	362	O7:H6	F-:A-:B-	No	4	No	1	fimH96	No	No	No	0	0	0	0	0	0	1	1	1	1	1	0	0	0	0	0	0	1	1	1	0	0	0	0	1	1	0	0	0	0	0	0	0	0
MVC471	2014	Urogenital	Urine.	B2	12	O4:H5	F-:A-:B-	No	14	No	6	fimH372	No	No	No	0	0	0	0	0	0	1	1	1	1	1	0	0	0	0	0	0	1	1	1	0	0	0	0	1	1	0	0	0	0	0	0	0	0
MVC474	2014	Urogenital	Free catch urine	D	1590	O120:H15	F-:A-:B-	No	NA	No	1	fimH1059	No	No	No	0	0	0	0	0	0	1	1	1	1	1	0	0	0	0	0	0	1	1	1	0	0	0	0	1	1	0	0	0	0	0	0	0	0
MVC475	2014	Urogenital	urine, spin down, pellet	B1	1642	O8:H7	F-:A6:B1	No	24	No	23	fimH31	Yes	Yes	No	1	0	0	0	0	1	1	1	1	1	1	0	1	1	0	1	0	1	1	1	0	0	0	0	1	1	0	0	0	0	0	0	0	0
MVC476	2014	Urogenital	Cystocentesis.	B2	1193	O75:H5	F-:A1:B20	No	21	No	44	fimH64	Yes	Yes	No	1	0	0	0	0	1	1	1	1	1	1	0	1	0	0	1	0	1	1	1	0	0	0	0	1	1	0	0	0	0	0	0	0	0
MVC478	2014	Soft Tissue	Swab from pressure abscess	D	405	O102:H6	F1:A1:B16	No	46	No	84	fimH27	Yes	Yes	No	0	1	0	0	0	1	1	1	1	1	1	0	1	0	0	1	0	1	1	1	0	0	0	0	1	1	0	0	1	0	0	0	0	0
MVC479	2014	Soft Tissue	Purulent material/Necrosis in LHL	D	405	O102:H6	F106:A1:B16	No	46	No	84	fimH27	Yes	Yes	No	0	1	0	0	0	1	1	1	1	1	1	0	1	0	0	1	0	1	1	1	0	0	0	0	1	1	0	0	1	0	0	0	0	0
MVC48	2009	Urogenital	Mammary gland haemolysed fluid x1 (<1ml received, processed un-spun)	B2	372	O4:H31	F17:A-:B-	No	37	No	44	fimH9	No	No	No	0	0	0	0	0	0	1	1	1	1	1	0	0	0	0	0	0	1	1	1	0	0	0	0	1	1	0	0	0	0	0	0	0	0
MVC480	2014	Urogenital	Prostate swab	B2	2015	ONT:H14	F-:A-:B-	No	12	No	5	fimH197	No	No	No	0	0	0	0	0	0	1	1	1	1	1	0	0	0	0	0	0	1	1	1	0	0	0	0	1	1	0	0	0	0	0	0	0	0
MVC481	2014	Urogenital	Cystocentesis.	B2	127	O6:H31	F-:A-:B-	No	36	No	45	fimH180	No	No	No	0	0	0	0	0	0	1	1	1	1	1	0	0	0	0	0	0	1	1	1	0	0	0	0	1	1	0	0	0	0	0	0	0	0
MVC482	2014	Urogenital	Urine	B2	73	O22:H1	F51:A-:B10	No	49	No	79	fimH9	No	No	No	0	0	0	0	0	0	1	1	1	1	1	1	0	0	0	0	0	1	1	1	0	0	0	0	1	1	0	0	0	0	0	0	0	0
MVC484	2014	Urogenital	Urine	B2	12	O4:H5	F-:A-:B-	No	14	No	6	fimH372	No	No	No	0	0	0	0	0	0	1	1	1	1	1	0	0	0	0	0	0	1	1	1	0	0	0	0	1	1	0	0	0	0	0	0	0	0
MVC486	2014	Urogenital	Urine	B2	127	O6:H31	F-:A-:B-	No	12	No	5	fimH136	Yes	No	No	0	0	0	0	0	0	1	1	1	1	1	0	0	0	0	0	0	1	1	1	0	0	0	0	1	1	0	0	0	0	0	0	0	0
MVC49	2009	Urogenital	Haemolysed Urine x1 (~2ml received, processed un-spun as haemolysed.	A	361	O9:H30	C4:A5:B1	Yes	80	No	48	fimH54	Yes	No	No	0	0	0	0	0	0	1	1	1	1	1	0	0	0	0	0	0	1	1	1	0	0	0	0	1	1	0	0	0	0	0	0	0	0
MVC491	2014	Urogenital	Urine and prostate abscess	A	744	Onovel32:H10	F2:A-:B-	No	44	No	54	fimH54	Yes	Yes	No	0	0	0	0	0	1	1	1	1	1	1	0	1	1	0	1	0	1	1	1	0	1	0	0	1	1	0	0	0	0	0	0	0	0
MVC492	2014	Urogenital	Urine	B2	1193	O75:H5	F-:A1:B20	No	22	No	44	fimH64	Yes	Yes	No	1	0	0	0	0	1	1	1	1	1	1	0	1	0	0	1	0	1	1	1	0	0	0	0	1	1	0	0	0	0	0	0	0	0
MVC494	2014	Urogenital	Urine	B2	372	O88:H31	F-:A-:B-	No	13	No	8	fimH9	No	No	No	0	0	0	0	0	0	1	1	1	1	1	0	0	0	0	0	0	1	1	1	0	0	0	0	1	1	0	0	0	0	0	0	0	0
MVC495	2014	Urogenital	Cystocentesis.	A	744	Onovel32:H10	F2:A-:B-	No	44	No	54	fimH54	Yes	Yes	No	0	0	0	0	0	1	1	1	1	1	1	0	1	1	0	1	0	1	1	1	0	1	0	0	1	1	0	0	0	0	0	0	0	0
MVC496	2014	Urogenital	Urine	B1	388	O112:H2	F24:A-:B40	Yes	78	No	45	fimH39	No	No	No	0	0	0	0	0	0	1	1	1	1	1	0	0	0	0	0	0	1	1	1	0	0	0	0	1	1	0	0	0	0	0	0	0	0
MVC497	2014	Urogenital	Cystocentesis.	B2	73	O25:H1	F-:A-:B-	No	16	No	11	fimH9	No	No	No	0	0	0	0	0	0	1	1	1	1	1	0	0	0	0	0	0	1	1	1	0	0	0	0	1	1	0	0	0	0	0	0	0	0
MVC498	2015	Urogenital	Cystocentesis.	A	1303	ONT:H5	F-:A-:B-	No	4	No	2	fimH54	No	No	No	0	0	0	0	0	0	1	1	1	1	1	0	0	0	0	0	0	1	1	1	0	0	0	0	1	1	0	0	0	0	0	0	0	0
MVC499	2015	Urogenital	Cystocentesis.	B2	372	O4:H31	F-:A-:B-	No	12	No	8	fimH9	No	No	No	0	0	0	0	0	0	1	1	1	1	1	0	0	0	0	0	0	1	1	1	0	0	0	0	1	1	0	0	0	0	0	0	0	0
MVC5	2008	Urogenital	Urine x1 (~40ml received, processed spun)	B1	58	O39:H21	F29:A-:B-	No	32	No	46	fimH32	No	No	No	0	0	0	0	0	0	1	1	1	1	1	0	0	0	0	0	0	1	1	1	0	0	0	0	1	1	0	0	0	0	0	0	0	0
MVC501	2015	Urogenital	Urine	B2	95	ONT:H7	F51:A-:B10	No	39	No	79	fimH18	No	Yes	No	0	0	0	0	0	0	1	1	1	1	1	0	0	0	0	0	0	1	1	1	0	0	0	0	1	1	0	0	0	0	0	0	0	0
MVC502	2015	Urogenital	Cystocentesis.	B1	155	ONT:H9	C4:A5:B1	Yes	64	No	35	fimH366	No	No	No	0	0	0	0	0	0	1	1	1	1	1	0	1	0	0	1	0	1	1	1	0	0	0	0	1	1	0	0	0	0	0	0	0	0
MVC506	2015	Urogenital	Urine	F	648	O1:H6	F1:A1:B1	No	33	No	46	Unknown	Yes	Yes	No	0	0	0	1	0	1	1	1	1	1	1	0	0	0	0	0	0	1	1	1	1	0	0	0	1	1	0	0	0	0	0	0	0	0
MVC507	2015	Urogenital	Urine	B2	372	O4:H31	F-:A-:B-	No	12	No	8	fimH9	No	No	No	0	0	0	0	0	0	1	1	1	1	1	0	0	0	0	0	0	1	1	1	0	0	0	0	1	1	0	0	0	0	0	0	0	0
MVC508	2015	Urogenital	Urine	F	648	O1:H6	F1:A1:B1	No	33	No	46	Unknown	Yes	Yes	No	0	0	0	1	0	1	1	1	1	1	1	0	0	0	0	0	0	1	1	1	1	0	0	0	1	1	0	0	0	0	0	0	0	0
MVC509	2015	Urogenital	Cystocentesis.	G	657	ONT:H18	F-:A-:B-	No	1	No	NA	Unknown	No	No	No	0	0	0	0	0	0	1	1	1	1	1	0	0	0	0	0	0	1	1	1	0	0	0	0	1	1	0	0	0	0	0	0	0	0
MVC51	2009	Digestive	PWNK1 DOG; Faecal swab x1, vaginal swab x1, uterus swab x1 PWNK2 DOG; Faecal swab x1, vaginal swab x1, uterus swab x1 PWNK 3 DOG; Faecal swab x1, vaginal swab x1, uterus swab x1, All specimens received from Natalie Krekeler. NOT TO BE CHARGED.	B2	998	ONT:H6	F-:A-:B-	No	11	No	6	fimH14	No	No	No	0	0	0	0	0	0	1	1	1	1	1	0	0	0	0	0	0	1	1	1	0	0	0	0	1	1	0	0	0	0	0	1	0	0
MVC510	2015	Urogenital	Cystocentesis.	G	657	ONT:H18	F-:A-:B-	No	1	No	NA	Unknown	No	No	No	0	0	0	0	0	0	1	1	1	1	1	0	0	0	0	0	0	1	1	1	0	0	0	0	1	1	0	0	0	0	0	0	0	0
MVC513	2015	Urogenital	Free catch urine	B2	127	O6:H31	F-:A-:B-	No	11	No	5	fimH136	No	No	No	0	0	0	0	0	0	1	1	1	1	1	0	0	0	0	0	0	1	1	1	0	0	0	0	1	1	0	0	0	0	0	0	0	0
MVC514	2015	General	Right elbow - tissue/abscess Synovium R shoulder Lumbosacral region - swab	A	2541	Onovel10:H7	F-:A-:B-	No	5	No	12	fimH38	Yes	No	No	0	0	0	0	0	0	1	1	1	1	1	0	0	0	0	0	0	1	1	1	0	0	0	1	1	1	0	0	0	0	0	0	0	0
MVC515	2015	Soft Tissue	Anal gland swab	B2	372	O4:H31	F-:A-:B-	No	12	No	8	fimH9	No	No	No	0	0	0	0	0	0	1	1	1	1	1	0	0	0	0	0	0	1	1	1	0	0	0	0	1	1	0	0	0	0	0	0	0	0
MVC520	2015	General	Swabs of uterine stub and abdomen post flush and omentum tissue	B2	372	ONT:H28	F-:A-:B-	No	17	No	17	fimH9	No	No	No	0	0	0	0	0	0	1	1	1	1	1	0	0	0	0	0	0	1	1	1	0	0	0	1	1	1	0	0	0	0	0	0	0	0
MVC522	2015	Urogenital	Free catch urine	B2	131	Onovel31:H4	F29:A-:B10	No	35	Yes	99	fimH22	Yes	No	No	0	0	0	0	0	0	1	1	1	1	1	0	0	0	0	0	0	1	1	1	0	0	0	0	1	1	0	0	0	0	0	0	0	0
MVC523	2015	Urogenital	Recat and Vaginal swab	B2	127	O6:H31	F-:A-:B-	No	11	No	6	fimH180	No	NA	No	0	0	0	0	0	0	1	1	1	1	1	0	0	0	0	0	0	1	1	1	0	0	0	0	1	1	0	0	0	0	0	0	0	0
MVC524	2015	Urogenital	Recat alnd Vaginal swab	B2	127	O6:H31	F-:A-:B-	No	11	No	6	fimH180	No	NA	No	0	0	0	0	0	0	1	1	1	1	1	0	0	0	0	0	0	1	1	1	0	0	0	0	1	1	0	0	0	0	0	0	0	0
MVC525	2015	Urogenital	Urine, approx 2 mL, peletted by centrifugation	A	2541	O61:H34	F-:A-:B-	No	6	No	9	fimH38	No	No	No	0	0	0	0	0	0	1	1	1	1	1	0	0	0	0	0	0	1	1	1	0	0	0	0	1	1	0	0	0	0	0	0	0	0
MVC526	2015	Urogenital	urine, to be charge to teaching account (see Daniel for info)	Cryptic	7830	O10:H42	F-:A-:B-	No	3	No	NA	Unknown	Yes	No	No	0	0	0	0	0	0	1	1	1	1	1	0	0	0	0	0	0	1	1	0	0	0	0	0	1	1	0	0	0	0	0	0	0	0
MVC53	2009	Digestive	Faecal swab x1 C. diff project.	B1	155	O25:H51	F-:A-:B-	No	14	No	22	fimH41	No	No	No	0	0	0	0	0	0	1	1	1	1	1	0	0	0	0	0	0	1	1	1	0	0	0	0	1	1	0	0	0	0	0	0	0	0
MVC530	2015	Urogenital	Cystocentesis.	B2	1193	O75:H5	F-:A1:B1	No	21	No	43	fimH64	Yes	Yes	No	1	0	0	0	0	1	1	1	1	1	1	0	1	0	0	1	0	1	1	1	0	0	0	0	1	1	0	0	0	0	0	0	0	0
MVC531	2015	Soft Tissue	Ear swabs L + R	F	770	O15:H16	F76:A-:B27	Yes	56	No	51	fimH552	Yes	No	No	0	0	0	0	0	0	1	1	1	1	1	0	0	0	0	0	0	1	1	0	0	0	0	0	1	1	0	0	0	0	0	0	0	0
MVC532	2015	Urogenital	Cystocentesis.	F	648	O1:H6	F1:A1:B1	No	33	No	46	Unknown	Yes	Yes	No	0	0	0	1	0	1	1	1	1	1	1	0	0	0	0	0	0	1	1	1	1	0	0	0	1	1	0	0	0	0	0	0	0	0
MVC534	2015	Urogenital	Cystocentesis.	B2	131	Onovel31:H4	F29:A-:B10	No	35	Yes	99	fimH22	Yes	No	No	0	0	0	0	0	0	1	1	1	1	1	0	0	0	0	0	0	1	1	1	0	0	0	0	1	1	0	0	0	0	0	0	0	0
MVC535	2015	Soft Tissue	Salivary abscess swab	B1	-	O149:H45	F-:A-:B-	No	3	No	2	fimH38	No	No	No	0	0	0	0	0	0	1	1	1	1	1	0	0	0	0	0	0	1	1	1	0	0	0	0	1	1	0	0	0	0	0	0	0	0
MVC536	2015	Urogenital	Urine	B2	1193	O75:H5	F-:A1:B1	No	21	No	43	fimH64	Yes	Yes	No	1	0	0	0	0	1	1	1	1	1	1	0	1	0	0	1	0	1	1	1	0	0	0	0	1	1	0	0	0	0	0	0	0	0
MVC537	2015	Urogenital	Cystocentesis.	B2	80	O75:H7	F29:A-:B10	No	48	Yes	97	Unknown	No	No	No	0	0	0	0	0	0	1	1	1	1	1	0	0	0	0	0	0	1	1	1	0	0	0	0	1	1	0	0	0	0	0	0	0	0
MVC538	2015	General	ET tube swab	C	88	O8-O9:H25-H4	F2:A-:B1	Yes	84	No	47	fimH39	No	Yes	No	0	0	0	0	0	1	1	1	1	1	1	0	1	0	0	1	0	1	1	1	0	1	0	0	1	1	0	0	0	0	0	0	0	0
MVC539	2015	Urogenital	Cystocentesis.	B2	372	O83:H31	F-:A-:B-	No	13	No	6	fimH9	No	No	No	0	0	0	0	0	0	1	1	1	1	1	0	0	0	0	0	0	1	1	1	0	0	0	0	1	1	0	0	0	0	0	0	0	0
MVC54	2009	Urogenital	Testicular pus x1 (~1ml received, processed un-spun	B1	20	O128:H2	F-:A6:B10	No	14	No	14	fimH25	No	No	No	0	0	0	0	0	0	1	1	1	1	1	0	0	0	0	0	0	1	1	1	0	0	0	0	1	1	0	0	0	0	0	0	0	0
MVC542	2015	Soft Tissue	wound swab	B2	372	O21:H14	F40:A-:B-	No	45	No	53	fimH9	No	No	No	0	0	0	0	0	0	1	1	1	1	1	0	0	0	0	0	0	1	1	1	0	0	0	0	1	1	0	0	0	0	0	0	0	0
MVC545	2015	Urogenital	Urine	B2	131	Onovel31:H4	F29:A-:B10	No	35	Yes	99	fimH22	Yes	No	No	0	0	0	0	0	0	1	1	1	1	1	0	0	0	0	0	0	1	1	1	0	0	0	0	1	1	0	0	0	0	0	0	0	0
MVC547	2015	Urogenital	Cystocentesis.	B2	80	O75:H7	F29:A-:B10	No	47	Yes	97	Unknown	No	No	No	0	0	0	0	0	0	1	1	1	1	1	0	0	0	0	0	0	1	1	1	0	0	0	0	1	1	0	0	0	0	0	0	0	0
MVC549	2015	Urogenital	Pyometra swab	B2	372	O4:H31	F2:A-:B-	No	40	No	53	fimH103	No	No	No	0	0	0	0	0	0	1	1	1	1	1	0	0	0	0	0	0	1	1	1	0	0	0	0	1	1	0	0	0	0	0	0	0	0
MVC55	2009	General	PWNK7 DOG; Faecal swab x1, bladder swab x1, uterus swab x1 Not to be charged!	B1	58	O9/Onovel22:H4	F2:A-:B1	Yes	83	No	33	fimH30	No	Yes	Yes	0	0	0	0	0	0	1	1	1	1	1	0	1	0	0	1	0	1	1	1	0	0	0	0	1	1	0	0	0	0	0	0	0	0
MVC550	2015	Urogenital	Cystocentesis, sediment	B1	448	O148:H8	F-:A-:B-	No	1	No	1	fimH31	No	No	No	0	0	0	0	0	0	1	1	1	1	1	0	0	0	0	0	0	1	1	1	0	0	0	0	1	1	0	0	0	0	0	0	0	0
MVC551	2015	Urogenital	Cystocentesis, sediment	B1	448	ONT:H8	F-:A-:B-	No	1	No	1	fimH31	No	No	No	0	0	0	0	0	0	1	1	1	1	1	0	0	0	0	0	0	1	1	1	0	0	0	0	1	1	0	0	0	0	0	0	0	0
MVC552	2015	Urogenital	Cystocentesis.	B2	372	O4:H31	F-:A-:B-	No	12	No	9	fimH9	No	No	No	0	0	0	0	0	0	1	1	1	1	1	0	0	0	0	0	0	1	1	1	0	0	0	0	1	1	0	0	0	0	0	0	0	0
MVC553	2015	Urogenital	Cystocentesis.	B2	131	Onovel31:H4	F29:A-:B10	No	35	Yes	99	fimH22	Yes	No	No	0	0	0	0	0	0	1	1	1	1	1	0	0	0	0	0	0	1	1	1	0	0	0	0	1	1	0	0	0	0	0	0	0	0
MVC556	2015	Soft Tissue	Mastitis swab	B2	127	O6:H31	F52:A-:B10	No	44	No	69	fimH54	No	No	No	0	0	0	0	0	0	1	1	1	1	1	0	0	0	0	0	0	1	1	1	0	0	0	0	1	1	0	0	0	0	0	0	0	0
MVC557	2015	General	Endotracheal wash	C	410	O8:H9	F52:A-:B-	No	49	No	56	fimH53	No	No	No	0	0	0	0	0	0	1	1	1	1	1	0	0	0	0	0	0	1	1	1	0	0	0	0	1	1	0	0	0	0	0	0	0	0
MVC56	2009	General	PWNK10 DOG; Faecal swab x1, bladder swab x1, uterus swab x1 Not to be charged!	B1	58	O9/Onovel22:H4	F2:A-:B1	Yes	81	No	32	fimH30	No	No	Yes	0	0	0	0	0	0	1	1	1	1	1	0	1	0	0	1	0	1	1	1	0	0	0	0	1	1	0	0	0	0	0	0	0	0
MVC560	2015	General	BAL and Pooled L+R BAL	F	1485	O83:H42	F40:A-:B-	No	38	No	45	fimH31	No	Yes	Yes	0	0	0	0	0	0	1	1	1	1	1	0	0	0	0	0	0	1	1	1	0	0	0	1	1	1	0	0	0	0	0	0	0	0
MVC561	2015	Urogenital	Cystocentesis.	C	423	O8:H9	F4:A-:B1	Yes	57	No	19	fimH39	No	No	No	0	0	0	0	0	0	1	1	1	1	1	0	0	0	0	0	0	1	1	1	0	0	0	0	1	1	0	0	0	0	0	0	0	0
MVC562	2015	Urogenital	Cystocentesis.	G	117	O143:H4	F2:A-:B1	Yes	96	No	52	fimH30	No	Yes	Yes	0	0	0	0	0	0	1	1	1	1	1	0	1	0	0	1	0	1	1	1	0	0	0	0	1	1	0	0	0	0	0	0	0	0
MVC563	2015	General	Liver - abscessed	B2	357	ONT:H4	F24:A-:B1	No	65	No	44	fimH21	No	Yes	Yes	0	0	0	0	0	0	1	1	1	1	1	0	0	0	0	0	0	1	1	1	0	0	0	0	1	1	0	0	0	0	0	0	0	0
MVC564	2015	General	Liver and Lung	B1	2186	O182:H23	F-:A-:B-	No	1	No	NA	fimH54	No	No	No	0	0	0	0	0	0	1	1	1	1	1	0	0	0	0	0	0	1	1	1	0	0	0	0	1	1	0	0	0	0	0	0	0	0
MVC565	2015	General	Liver and Lung	B1	67	O12:H2	F-:A-:B-	No	2	No	7	fimH39	No	No	No	0	0	0	0	0	0	1	1	1	1	1	0	0	0	0	0	0	1	1	1	0	0	0	0	1	1	0	0	0	0	0	0	0	0
MVC57	2009	General	PWNK5 DOG; Faecal swab x1, bladder swab x1, uterus swab x1 Not to be charged!	B1	58	O9/O88-Onovel22:H38-H4	F2:A-:B1	Yes	83	No	33	fimH30	No	No	Yes	0	0	0	0	0	0	1	1	1	1	1	0	1	0	0	1	0	1	1	1	0	0	0	0	1	1	0	0	0	0	0	0	0	0
MVC570	2015	General	BAL	B1	58	O9:H9	F2:A-:B1	Yes	90	No	40	fimH27	No	NA	Yes	0	0	0	0	0	0	1	1	1	1	1	0	1	0	0	1	0	1	1	1	0	0	0	0	1	1	0	0	0	0	0	0	0	0
MVC571	2015	General	BAL L Caudal swab and fluid Pooled R Cranial fluid x 2 pooled	B1	58	O9:H9	F2:A-:B1	Yes	90	No	40	fimH27	No	Yes	Yes	0	0	0	0	0	0	1	1	1	1	1	0	1	0	0	1	0	1	1	1	0	0	0	0	1	1	0	0	0	0	0	0	0	0
MVC572	2015	Urogenital	peritoneal fluid, bladder wall, calculi	D	963	ONT:H18	F29:A-:B10	No	41	Yes	99	fimH47	No	No	No	0	0	0	0	0	0	1	1	1	1	1	0	0	0	0	0	0	1	1	1	0	0	0	0	1	1	0	1	0	0	0	0	0	0
MVC573	2015	Urogenital	Urine	C	3593	O8:H51	F-:A-:B-	No	4	No	2	fimH32	No	No	No	0	0	0	0	0	0	1	1	1	1	1	0	0	0	0	0	0	1	1	1	0	0	0	0	1	1	0	0	0	0	0	0	0	0
MVC576	2015	Urogenital	Urine	B2	1193	O75:H5	F-:A1:B1	No	21	No	43	fimH64	Yes	Yes	No	1	0	0	0	0	1	1	1	1	1	1	0	1	0	0	1	0	1	1	1	0	0	0	0	1	1	0	0	0	0	0	0	0	0
MVC577	2015	General	nasal discharge swab	A	43	O6:H10	F-:A-:B53	No	11	No	15	fimH24	No	No	No	0	0	0	0	0	0	1	1	1	1	1	0	0	0	0	0	0	1	1	1	0	0	0	0	1	1	0	0	0	0	0	0	0	0
MVC58	2009	General	PWNK8 DOG; Faecal swab x1, bladder swab x1, uterus swab x1 Not to be charged!	B2	-	ONT:H5	F-:A-:B-	No	11	No	5	fimH205	No	No	No	0	0	0	0	0	0	1	1	1	1	1	0	0	0	0	0	0	1	1	1	0	0	0	0	1	1	0	0	0	0	0	0	0	0
MVC583	2015	Urogenital	Free catch urine	B2	95	ONT:H7	F51:A-:B10	No	41	No	81	fimH18	No	No	No	0	0	0	0	0	0	1	1	1	1	1	0	0	0	0	0	0	1	1	1	0	0	0	0	1	1	0	0	0	0	0	0	0	0
MVC586	2016	Urogenital	Cystocentesis	B2	372	ONT:H31	F-:A-:B-	No	12	No	8	fimH103	No	NA	No	0	0	0	0	0	0	1	1	1	1	1	0	0	0	0	0	0	1	1	1	0	0	0	0	1	1	0	0	0	0	0	0	0	0
MVC587	2016	Urogenital	Cystocentesis.	D	963	OgN12:H18	F29:A-:B10	No	38	Yes	99	fimH26	No	No	No	0	0	0	0	0	0	1	1	1	1	1	0	0	0	0	0	0	1	1	1	0	0	0	1	1	1	0	0	0	0	0	0	0	0
MVC59	2009	General	PWNK8 DOG; Faecal swab x1, bladder swab x1, uterus swab x1 Not to be charged!	A	10	O16:H48	F-:A-:B-	No	9	No	9	fimH54	No	Yes	No	0	0	0	0	0	0	1	1	0	0	0	0	0	0	0	0	0	1	1	1	0	0	0	0	1	1	0	0	0	0	0	0	0	0
MVC592	2016	Urogenital	Free catch urine	B2	95	O1:H7	F29:A-:B10	No	38	Yes	99	fimH41	No	No	No	0	0	0	0	0	0	1	1	1	1	1	0	0	0	0	0	0	1	1	1	0	0	0	0	1	1	0	0	0	0	0	0	0	0
MVC594	2016	Soft Tissue	Swabs from : Perianal wound, L Inguinal wound, Shoulder/neck	B1	388	O45:H9	F2:A-:B1	Yes	97	No	48	fimH26	No	No	Yes	0	0	0	0	0	0	1	1	1	1	1	0	1	1	0	1	0	1	1	1	0	0	0	0	1	1	0	0	0	0	0	0	0	0
MVC597	2016	Urogenital	Free catch urine.	B2	73	ONT:H1	F-:A-:B-	Yes	19	No	6	fimH10	No	No	No	0	0	0	0	0	0	1	1	1	1	1	0	0	0	0	0	0	1	1	1	0	0	0	0	1	1	0	0	0	0	0	0	0	0
MVC599	2016	Urogenital	Cystocentesis.	B2	127	O6:H31	F2:A-:B-	No	44	No	52	fimH136	No	No	No	0	0	0	0	0	0	1	1	1	1	1	0	0	0	0	0	0	1	1	1	0	0	0	0	1	1	0	0	0	0	0	0	0	0
MVC6	2008	Digestive	Vomit fluid x1	B2	12	O4:H5	F-:A-:B-	No	13	No	6	Unknown	No	No	No	0	0	0	0	0	0	1	1	1	1	1	0	0	0	0	0	0	1	1	1	0	0	0	0	1	1	0	0	0	0	0	0	0	0
MVC60	2009	General	PWNK6 DOG; Faecal swab x1, bladder swab x1, uterus swab x1 Not to be charged!	B2	372	O4:H31	F34:A-:B-	No	47	No	53	fimH9	No	No	No	0	0	0	0	0	0	1	1	1	1	1	0	0	0	0	0	0	1	1	1	0	0	0	0	1	1	0	0	0	0	0	0	0	0
MVC600	2016	Urogenital	Catheter urine	B2	141	ONT:H6	F-:A-:B-	No	10	No	5	Unknown	No	No	No	0	0	0	0	0	0	1	1	1	1	1	0	0	0	0	0	0	1	1	1	0	0	0	0	1	1	0	0	0	0	0	0	0	0
MVC601	2016	Urogenital	Urine	B2	131	Onovel31:H4	F1:A2:B20	No	45	No	73	fimH30	Yes	Yes	No	0	0	0	0	0	0	1	1	1	1	1	0	0	0	0	0	0	1	1	1	0	0	0	0	1	1	0	0	0	0	0	0	0	0
MVC608	2016	Urogenital	Catheter urine.	B1	2026	O8/O8:H40	F-:A-:B-	No	1	No	NA	fimH1257	No	No	No	0	0	0	0	0	0	1	1	1	1	1	0	0	0	0	0	0	1	1	1	0	0	0	0	1	1	0	0	0	0	0	0	0	0
MVC61	2009	General	PWNK9 DOG; Faecal swab x1, bladder swab x1, uterus swab x1 Not to be charged!	B2	372	O4:H31	F-:A-:B-	No	12	No	9	fimH9	No	No	No	0	0	0	0	0	0	1	1	1	1	1	0	0	0	0	0	0	1	1	1	0	0	0	0	1	1	0	0	0	0	0	0	0	0
MVC610	2016	General	abdominal fluid	B1	8579	O8:H16	F-:A-:B-	No	3	No	NA	fimH86	No	No	No	0	0	0	0	0	0	1	1	1	1	1	0	0	0	0	0	0	1	1	1	0	0	0	0	1	1	0	0	0	0	0	0	0	0
MVC612	2016	Urogenital	Free catch urine	B2	83	O83:H5	F36:A-:B52	No	40	No	33	fimH21	No	No	No	0	0	0	0	0	0	1	1	1	1	1	0	0	0	0	0	0	1	1	1	0	0	0	0	1	1	0	0	0	0	0	0	0	0
MVC614	2016	Digestive	Bile swabs	B2	135	ONT:H1	F-:A-:B-	No	NA	No	NA	fimH2	No	No	No	0	0	0	0	0	0	1	1	1	1	1	0	0	0	0	0	0	1	1	1	0	0	0	0	1	1	0	0	0	0	0	0	0	0
MVC618	2016	Urogenital	Cystocentesis.	B2	131	Onovel31:H4	F29:A-:B10	No	43	Yes	98	fimH22	Yes	Yes	No	0	0	0	0	0	0	1	1	1	1	1	0	0	0	0	0	0	1	1	1	0	0	0	0	1	1	0	0	0	0	0	0	0	0
MVC619	2016	Urogenital	Cystocentesis.	F	354	O3:H34	F-:A-:B-	No	13	No	8	fimH58	Yes	No	No	0	0	0	0	0	0	1	1	1	1	1	0	0	0	0	0	0	1	1	1	0	0	0	0	1	1	0	0	0	0	0	0	0	0
MVC62	2009	General	PWNK12 DOG; Faecal swab x1, bladder swab x1, uterus swab x1 Not to be charged!	A	10	ONT:H40	F46:A6:B12	No	26	No	34	fimH54	No	No	No	0	0	0	0	0	0	1	1	1	1	1	0	0	0	0	0	0	1	1	1	0	0	0	0	1	1	0	0	0	0	0	0	0	0
MVC623	2016	Urogenital	Cystocentesis.	B2	127	O6:H31	F-:A-:B1	No	33	No	45	fimH349	No	Yes	Yes	0	0	0	0	0	0	1	1	1	1	1	0	0	0	0	0	0	1	1	1	0	0	0	0	1	1	0	0	0	0	0	0	0	0
MVC624	2016	General	Blind BAL	F	648	O1:H6	F1:A1:B1	No	39	No	50	fimH29	Yes	Yes	No	1	0	0	0	0	1	1	1	1	1	1	0	1	1	0	1	0	1	1	1	0	1	0	0	1	1	0	0	0	0	1	0	0	0
MVC626	2016	Urogenital	Cystocentesis.	B2	73	O25:H1	F-:A-:B-	No	12	No	5	fimH12	No	No	No	0	0	0	0	0	0	1	1	1	1	1	0	0	0	0	0	0	1	1	1	0	0	0	0	1	1	0	0	0	0	0	0	0	0
MVC628	2016	Urogenital	Cystocentesis.	B2	372	O4:H31	F-:A-:B-	No	12	No	8	fimH102	No	No	No	0	0	0	0	0	0	1	1	1	1	1	0	0	0	0	0	0	1	1	1	0	0	0	0	1	1	0	0	0	0	0	0	0	0
MVC629	2016	Urogenital	Urine	B2	372	O4:H31	F-:A-:B-	No	12	No	9	fimH103	No	No	No	0	0	0	0	0	0	1	1	1	1	1	0	0	0	0	0	0	1	1	1	0	0	0	0	1	1	0	0	0	0	0	0	0	0
MVC63	2009	Urogenital	Mammary glands; FNA swab x1 & milk/purulent discharge fluid x1 (<1ml received, processed unspun)	B2	372	O4:H31	F-:A-:B-	No	12	No	9	fimH707	No	No	No	0	0	0	0	0	0	1	1	1	1	1	0	0	0	0	0	0	1	1	1	0	0	0	0	1	1	0	0	0	0	0	0	0	0
MVC631	2016	Urogenital	cysto	C	88	O8:H4	F2:A-:B1	Yes	90	No	50	fimH39	No	Yes	No	0	0	0	0	0	0	1	1	1	1	1	0	0	0	0	0	0	1	1	1	0	0	0	0	1	1	0	0	0	0	0	0	0	0
MVC633	2016	Urogenital	Urine	F	1340	O11:H25	C4:A-:B1	No	52	No	46	fimH145	Yes	Yes	No	0	0	0	0	0	0	1	1	1	1	1	0	0	1	0	0	0	1	1	1	0	0	0	1	1	1	0	0	0	0	0	0	0	0
MVC64	2009	Urogenital	Cysto urine x1 (~4ml received, processed spun)	D	38	O86:H18	F-:A-:B-	No	8	No	1	fimH5	Yes	Yes	No	0	1	0	0	1	0	1	1	1	1	1	0	1	0	0	1	0	1	1	1	0	1	0	0	1	1	0	1	0	0	0	0	1	0
MVC641	2016	Urogenital	Cystocentesis.	C	88	O8:H4	F2:A-:B1	Yes	90	No	50	fimH39	No	Yes	No	0	0	0	0	0	0	1	1	1	1	1	0	0	0	0	0	0	1	1	1	0	0	0	0	1	1	0	0	0	0	0	0	0	0
MVC652	2016	Urogenital	Cystocentesis.	C	88	O8:H4	F2:A-:B1	Yes	90	No	50	fimH39	No	No	No	0	0	0	0	0	0	1	1	1	1	1	0	0	0	0	0	0	1	1	1	0	0	0	0	1	1	0	0	0	0	0	0	0	0
MVC655	2016	General	peritoneal fluid	B2	73	ONT:H1	F-:A-:B-	Yes	22	No	7	fimH13	No	No	No	0	0	0	0	0	0	1	1	1	1	1	0	0	0	0	0	0	1	1	1	0	0	0	0	1	1	0	0	0	0	0	0	0	0
MVC657	2016	Urogenital	Cystocentesis.	B2	372	O83:H31	F-:A-:B-	No	12	No	9	fimH119	No	No	No	0	0	0	0	0	0	1	1	1	1	1	0	0	0	0	0	0	1	1	1	0	0	0	0	1	1	0	0	0	0	0	0	0	0
MVC66	2009	Urogenital	Urine x1 (<1ml received, processed un-spun)	B2	80	O75:H7	F-:A-:B-	No	14	No	6	fimH120	No	No	No	0	0	0	0	0	0	1	1	1	1	1	0	0	0	0	0	0	1	1	1	0	0	0	0	1	1	0	0	0	0	0	0	0	0
MVC660	2016	Urogenital	Urine	B2	372	O4:H31	F-:A-:B-	No	12	No	8	fimH102	No	No	No	0	0	0	0	0	0	1	1	1	1	1	0	0	0	0	0	0	1	1	1	0	0	0	0	1	1	0	0	0	0	0	0	0	0
MVC661	2016	Urogenital	Cystocentesis.	B2	372	O4:H31	F-:A-:B-	No	12	No	9	fimH432	No	No	No	0	0	0	0	0	0	1	1	1	1	1	0	0	0	0	0	0	1	1	1	0	0	0	0	1	1	0	0	0	0	0	0	0	0
MVC664	2016	Urogenital	Cystocentesis.	B2	-	Onovel3:H4	F-:A-:B54	Yes	48	No	34	fimH20	No	No	No	0	0	0	0	0	0	1	1	1	1	1	0	0	0	0	0	0	1	1	1	0	0	0	0	1	1	0	0	0	0	0	0	0	0
MVC666	2016	Urogenital	Penis swab Kidney	B2	127	O6:H31	F29:A-:B10	No	46	Yes	97	fimH180	No	No	No	0	0	0	0	0	0	1	1	1	1	1	0	0	0	0	0	0	1	1	1	0	0	0	0	1	1	0	0	0	0	0	0	0	0
MVC67	2009	General	Prostate abscesses swab x1	B2	80	O75:H7	F-:A-:B-	No	14	No	6	fimH120	No	No	No	0	0	0	0	0	0	1	1	1	1	1	0	0	0	0	0	0	1	1	1	0	0	0	0	1	1	0	0	0	0	0	0	0	0
MVC674	2016	Urogenital	Urine	B2	372	O4:H31	F-:A-:B-	No	12	No	8	fimH102	No	No	No	0	0	0	0	0	0	1	1	1	1	1	0	0	0	0	0	0	1	1	1	0	0	0	0	1	1	0	0	0	0	0	0	0	0
MVC675	2016	Digestive	Bile/Liver/Gall bladder pooled	B1	3076	Onovel10:HNT	F-:A-:B-	No	8	No	12	fimH87	No	Yes	No	0	0	0	0	1	0	1	1	1	1	1	0	0	0	0	0	0	1	1	1	0	0	1	0	1	1	0	0	0	0	0	1	0	0
MVC681	2017	Soft Tissue	Dog fight swab	E	335	O55:H7	F34:A-:B-	No	36	No	55	fimH82	No	No	No	0	0	0	0	0	0	1	1	1	1	1	0	0	0	0	0	0	1	1	1	0	0	0	0	1	1	0	0	0	0	0	0	0	0
MVC682	2017	General	Cystocentesis.	B2	372	O83:H31	F-:A-:B-	No	14	No	7	Unknown	No	No	No	0	0	0	0	0	0	1	1	1	1	1	0	0	0	0	0	0	1	1	1	0	0	0	0	1	1	0	0	0	0	0	0	0	0
MVC687	2017	Urogenital	Free catch urine	B2	12	O4:H5	F4:A-:B-	No	45	No	52	fimH5	No	No	No	0	0	0	0	0	0	1	1	1	1	1	0	0	0	0	0	0	1	1	1	0	0	0	0	1	1	0	0	0	0	0	0	0	0
MVC692	2017	Urogenital	Cystocentesis. Prostatic wash	B2	73	O25:H1	F-:A-:B-	No	14	No	6	fimH211	No	No	No	0	0	0	0	0	0	1	1	1	1	1	0	0	0	0	0	0	1	1	1	0	0	0	0	1	1	0	0	0	0	0	0	0	0
MVC693	2017	Urogenital	Free catch urine.	B2	-	O4:H5	F29:A-:B10	No	48	Yes	99	fimH7	No	No	No	0	0	0	0	0	0	1	1	1	1	1	0	0	0	0	0	0	1	1	1	0	0	0	0	1	1	0	0	0	0	0	0	0	0
MVC694	2017	Urogenital	Cystocentesis.	D	963	OgN12:H18	F29:A-:B10	No	38	Yes	99	fimH26	No	No	No	0	0	0	0	0	0	1	1	1	1	1	0	0	0	0	0	0	1	1	1	0	0	0	1	1	1	0	0	0	0	0	0	0	0
MVC704	2017	Urogenital	Cystocentesis.	B2	1994	O6:H7	F-:A-:B-	No	13	No	3	Unknown	No	No	No	0	0	0	0	0	0	1	1	1	1	1	0	0	0	0	0	0	1	1	1	0	0	0	0	1	1	0	0	0	0	0	0	0	0
MVC71	2009	Soft Tissue	Expressed milk fluid x1 (<1ml received, processed un-spun)	B2	961	O4:H5	F-:A-:B-	No	14	No	7	fimH306	No	No	No	0	0	0	0	0	0	1	1	1	1	1	0	0	0	0	0	0	1	1	1	0	0	0	0	1	1	0	0	0	0	0	0	0	0
MVC715	2017	Urogenital	Cystocentesis.	B2	127	O6:H31	F-:A-:B-	No	12	No	8	fimH2	No	No	No	0	0	0	0	0	0	1	1	1	1	1	0	0	0	0	0	0	1	1	1	0	0	0	0	1	1	0	0	0	0	0	0	0	0
MVC73	2009	Digestive	Faecal x1	E	335	O55:H7	F-:A-:B15	No	13	No	15	fimH82	No	No	No	0	0	0	0	0	0	1	1	1	1	1	0	0	0	0	0	0	1	1	1	0	0	0	0	1	1	0	0	0	0	0	1	0	0
MVC734	2017	Urogenital	Cystocentesis.	D	963	ONT:H18	F29:A-:B10	No	40	Yes	98	fimH47	No	No	No	0	0	0	0	0	0	1	1	1	1	1	0	0	0	0	0	0	1	1	1	0	0	0	0	1	1	0	0	0	0	0	0	0	0
MVC738	2017	Urogenital	Cystocentesis.	C	88	O8:H4	F-:A-:B-	No	1	No	4	Unknown	No	No	No	0	0	0	0	0	0	1	1	1	1	1	0	0	0	0	0	0	1	1	1	0	0	0	0	1	1	0	0	0	0	0	0	0	0
MVC745	2017	Urogenital	Cystocentesis.	B2	372	O4:H31	F-:A-:B-	No	10	No	9	fimH9	No	No	No	0	0	0	0	0	0	1	1	1	1	1	0	0	0	0	0	0	1	1	1	0	0	0	0	1	1	0	0	0	0	0	0	0	0
MVC746	2017	Urogenital	Free catch urine	B2	127	O6:H31	F1:A-:B49	No	36	No	57	fimH341	Yes	No	No	0	0	0	0	0	0	1	1	1	1	1	0	0	0	0	0	0	1	1	1	0	0	0	0	1	1	0	0	0	0	0	0	0	0
MVC747	2017	Urogenital	Cystocentesis.	D	963	ONT:H18	F29:A-:B10	No	40	Yes	99	fimH47	No	No	No	0	0	0	0	0	0	1	1	1	1	1	0	0	0	0	0	0	1	1	1	0	0	0	0	1	1	0	0	0	0	0	0	0	0
MVC749	2017	Urogenital	cysto	B1	-	O179:H8	F-:A-:B-	No	3	No	1	fimH86	No	No	No	0	0	0	0	0	0	1	1	1	1	1	0	0	0	0	0	0	1	1	1	0	0	0	0	1	1	0	0	0	0	0	0	0	0
MVC754	2017	Urogenital	Cystocentesis.	B1	-	O179:H8	F-:A-:B-	No	3	No	NA	NA	No	No	No	0	0	0	0	0	0	1	1	1	1	1	0	0	0	0	0	0	1	1	1	0	0	0	0	1	1	0	0	0	0	0	0	0	0
MVC755	2017	Urogenital	Catheter urine	B2	28	O96:H7	F-:A-:B-	No	NA	No	NA	fimH90	No	No	No	0	0	0	0	0	0	1	1	1	1	1	0	0	0	0	0	0	1	1	1	0	0	0	0	1	1	0	0	0	0	0	0	0	0
MVC759	2017	Urogenital	Cystocentesis.	D	963	OgN12:H18	F29:A-:B10	No	38	Yes	99	fimH26	No	No	No	0	0	0	0	0	0	1	1	1	1	1	0	0	0	0	0	0	1	1	1	0	0	0	1	1	1	0	0	0	0	0	0	0	0
MVC760	2017	Urogenital	Cystocentesis.	B2	-	ONT:H7	F24:A-:B-	Yes	86	No	47	fimH27	No	No	No	0	0	0	0	0	0	1	1	1	1	1	0	1	0	0	0	0	1	1	1	0	0	0	0	1	1	0	0	0	0	0	0	0	0
MVC761	2017	Digestive	Faeces	B1	101	OgN12:H11	F-:A-:B-	No	1	No	1	fimH27	No	No	No	0	0	0	0	0	0	1	1	1	1	1	0	0	0	0	0	0	1	1	1	0	0	0	0	1	1	0	0	0	0	0	0	0	0
MVC763	2017	Urogenital	Free catch urine	D	963	OgN12:H18	F29:A-:B10	No	39	Yes	99	fimH26	No	No	No	0	0	0	0	0	0	1	1	1	1	1	0	0	0	0	0	0	1	1	1	0	0	0	1	1	1	0	0	0	0	0	0	0	0
MVC771	2017	Urogenital	Cystocentesis.	B2	73	O120:H31	F29:A-:B10	No	38	Yes	99	fimH12	Yes	No	No	0	0	0	0	0	0	1	1	1	1	1	0	0	0	0	0	0	1	1	1	0	0	0	0	1	1	0	0	0	0	0	0	0	0
MVC773	2017	Urogenital	Cystocentesis.	B2	372	ONT:H28	F2:A-:B-	No	46	No	52	fimH9	No	No	No	0	0	0	0	0	0	1	1	1	1	1	0	0	0	0	0	0	1	1	1	0	0	0	0	1	1	0	0	0	0	0	0	0	0
MVC777	2017	Digestive	Bile, gall bladder wall and abdominal fluid swab	B1	58	O9:H25	C4:A-:B1	Yes	79	No	45	fimH32	Yes	Yes	No	0	0	0	0	0	1	1	1	1	1	1	0	1	0	0	1	0	1	1	1	0	1	0	0	1	1	0	0	0	0	0	0	0	0
MVC778	2017	Digestive	Bile, gall bladder wall and abdominal fluid swab	B1	58	O9:H25	C4:A-:B1	Yes	78	No	45	fimH32	Yes	NA	No	0	0	0	0	0	1	1	1	1	1	1	0	1	0	0	1	0	1	1	1	0	1	0	0	1	1	0	0	0	0	0	0	0	0
MVC779	2017	Urogenital	Cystocentesis.	B2	73	O25:H1	F-:A-:B-	No	13	No	6	fimH1431	No	No	No	0	0	0	0	0	0	1	1	1	1	1	0	0	0	0	0	0	1	1	1	0	0	0	0	1	1	0	0	0	0	0	0	0	0
MVC780	2017	Urogenital	Urine - cystocentesis	B2	372	O4:H31	F-:A-:B-	No	12	No	8	fimH9	No	No	No	0	0	0	0	0	0	1	1	1	1	1	0	0	0	0	0	0	1	1	1	0	0	0	0	1	1	0	0	0	0	0	0	0	0
MVC785	2017	Urogenital	Cystocentesis.	Cryptic	2700	ONT:HNT	F68:A-:B-	No	35	No	47	fimH424	Yes	No	No	0	0	0	0	0	0	1	0	0	0	0	0	0	0	0	0	0	1	1	1	0	0	0	0	1	1	0	0	0	0	0	0	0	0
MVC786	2017	Urogenital	Free catch urine	B2	12	O4:H5	F-:A-:B-	No	13	No	6	Unknown	No	No	No	0	0	0	0	0	0	1	1	1	1	1	0	0	0	0	0	0	1	1	1	0	0	0	0	1	1	0	0	0	0	0	0	0	0
MVC788	2017	Digestive	Bile	B1	1582	O8/O8:H21	F24:A-:B1	Yes	78	No	46	fimH31	No	No	No	0	0	0	0	0	0	1	1	1	1	1	0	0	0	0	0	0	1	1	1	0	0	0	0	1	1	0	0	0	0	0	0	0	0
MVC79	2009	General	E.T tube swab x1, Tracheal Wash swab x1, Tracheal Wash fluid x1 (~1ml received, processed un-spun) and E.T tube fluid (~1ml received, processed un-spun).	B1	2350	O8:H49	F112:A6:B23	No	44	No	37	fimH32	No	No	No	0	0	0	0	0	0	1	1	1	1	1	0	0	0	0	0	0	1	1	1	0	0	0	0	1	1	0	0	0	0	0	0	0	0
MVC793	2017	General	Peritoneal swab	G	117	O45:H18	F-:A-:B1	Yes	91	No	44	fimH97	No	No	Yes	0	0	0	0	0	0	1	1	1	1	1	0	0	0	0	0	0	1	1	1	0	0	0	0	1	1	0	0	0	0	0	0	0	0
MVC794	2017	Soft Tissue	Swab from wound tract - grass seed.	B1	212	ONT:H49	F-:A-:B-	No	2	No	9	fimH38	No	No	No	0	0	0	0	0	0	1	1	1	1	1	0	0	0	0	0	0	1	1	1	0	0	0	0	1	1	0	0	0	0	0	0	0	0
MVC795	2017	Urogenital	Urine	D	6958	ONT:H41	F-:A-:B-	No	NA	No	NA	Unknown	Yes	No	No	0	0	0	0	0	0	1	1	1	1	1	0	0	0	0	0	0	1	1	1	0	0	0	0	1	1	0	0	0	0	0	0	0	0
MVC799	2007	Urogenital	NA	B2	372	O4:H31	F-:A-:B-	No	12	No	8	fimH9	No	No	No	0	0	0	0	0	0	1	1	1	1	1	0	0	0	0	0	0	1	1	1	0	0	0	0	1	1	0	0	0	0	0	0	0	0
MVC803	2007	General	peritoneal fluid	B1	58	O9:H25	C4:A5:B1	Yes	78	No	50	fimH32	No	No	No	0	0	0	0	0	0	1	1	1	1	1	0	0	0	0	0	0	1	1	1	0	0	0	0	1	1	0	0	0	0	0	0	0	0
MVC804	2007	General	catheter	F	457	O11:H25	F95:A-:B1	Yes	89	No	50	fimH145	No	Yes	No	0	0	0	0	0	0	1	1	1	1	1	0	0	0	0	0	0	1	1	1	0	0	0	1	1	1	0	0	0	0	0	0	0	0
MVC815	2008	Urogenital	urine, cloudy	D	38	O86:H18	F-:A-:B-	No	8	No	1	fimH5	Yes	Yes	No	0	1	0	0	1	0	1	1	1	1	1	0	1	0	0	1	0	1	1	1	0	1	0	0	1	1	0	1	0	0	0	0	1	0
MVC82	2009	Urogenital	Urine x1 (~4ml received, processed spun)	D	38	O86:H18	F-:A-:B-	No	7	No	2	fimH5	Yes	Yes	No	0	0	0	0	0	0	1	1	1	1	1	0	0	0	0	0	0	1	1	1	0	0	0	0	1	1	0	1	0	0	0	0	0	0
MVC83	2009	Soft Tissue	Right ear swab x1	B2	141	ONT:H6	F-:A-:B-	No	13	No	8	fimH5	No	No	No	0	0	0	0	0	0	1	1	1	1	1	0	0	0	0	0	0	1	1	1	0	0	0	0	1	1	0	0	0	0	0	0	0	0
MVC85	2009	Urogenital	Urine x1 (~6ml received, 5ml processed spun)	B2	141	ONT:H6	F-:A-:B-	No	10	No	5	Unknown	No	No	No	0	0	0	0	0	0	1	1	1	1	1	0	0	0	0	0	0	1	1	1	0	0	0	0	1	1	0	0	0	0	0	0	0	0
MVC87	2009	Digestive	Faecal x1 C. diff project as well!	B2	131	Onovel31:H4	F1:A2:B20	No	35	No	67	fimH30	Yes	Yes	No	0	0	0	0	0	1	1	1	1	1	1	0	1	0	0	1	0	1	1	1	0	0	0	0	1	1	0	0	0	1	0	0	0	0
MVC89	2009	General	Pleural fluid x1 (~1ml received, processed un-spun)	A	-	ONT:HNT	F-:A-:B-	No	29	No	25	NA	No	No	No	0	0	0	0	0	0	0	0	0	0	0	0	0	0	0	0	0	1	1	1	0	0	0	0	0	0	0	0	0	0	0	0	0	0
MVC9	2008	Urogenital	Pyuria urine (2ml received, highly turbid not spun)	B2	127	O6:H31	F-:A-:B-	No	18	No	12	fimH2	No	No	No	0	0	0	0	0	0	1	1	1	1	1	0	0	0	0	0	0	1	1	1	0	0	0	0	1	1	0	0	0	0	0	0	0	0
MVC91	2009	Urogenital	Urine x1 (~1ml received, processed un-spun)	B2	141	ONT:H6	F-:A-:B-	No	10	No	5	Unknown	No	No	No	0	0	0	0	0	0	1	1	1	1	1	0	0	0	0	0	0	1	1	1	0	0	0	0	1	1	0	0	0	0	0	0	0	0
MVC93	2009	Urogenital	Cervical tissue swab x1	B2	372	O83:H31	F-:A-:B-	No	3	No	6	fimH9	No	No	No	0	0	0	0	0	0	1	1	1	1	1	0	0	0	0	0	0	1	1	1	0	0	0	0	1	1	0	0	0	0	0	0	0	0
MVC94	2009	Urogenital	Urine x1 (<1ml received, processed un-spun)	B2	372	O4:H31	F-:A-:B-	No	12	No	9	fimH102	No	No	No	0	0	0	0	0	0	1	1	1	1	1	0	0	0	0	0	0	1	1	1	0	0	0	0	1	1	0	0	0	0	0	0	0	0
MVC95	2009	Urogenital	Urine x1 (~50ml received, 5ml processed spun)	B2	372	O83:H31	F-:A-:B52	No	37	No	52	Unknown	No	No	No	0	0	0	0	0	0	1	1	1	1	1	0	0	0	0	0	0	1	1	1	0	0	0	0	1	1	0	0	0	0	0	0	0	0
MVC98	2009	Urogenital	Urine x1 (~1ml received, processed un-spun)	D	-	O86:H18	F-:A-:B-	No	7	No	1	fimH5	Yes	Yes	No	0	0	0	0	0	0	1	1	1	0	1	0	1	0	0	1	0	1	1	1	0	1	0	0	1	1	0	1	0	0	0	0	0	0
MVC99	2009	Digestive	Faecal swab x1 Insufficient sample for proper culturing, small amount may impact on pathogen recovery, S. Haldane notified.	D	38	ONT:H15	C4:A-:B1	Yes	81	No	50	fimH31	No	Yes	Yes	0	0	0	0	0	0	1	1	1	1	1	0	0	0	0	0	0	1	1	1	0	0	0	0	1	1	0	0	0	0	0	0	0	0
[truncated: 810 more columns]
